# Supplementary material for: Correlated Responses to Selection for Intramuscular Fat on the Gut Microbiome in Rabbits
Source: Animals (Basel). 2024 Jul 16;14(14):2078. doi: 10.3390/ani14142078 (PMC11273372; doi:10.3390/ani14142078)
Supplement: Supplementary file 1 [file animals-14-02078-s001.zip › Table S1.xlsx]

## Sheet: AF
Additional file. Composition of rabbit’s diet consumed during 4-9 weeks.
Ingredient	Concentration
Crude fiber	0.165
Crude protein	0.16
Oil and crude fat	0.024
Ashes	0.076
Calcium	0.008
Phosphorus	0.006
Sodium	0.0026
Vitamin A	10000 UI/ KG
Vitamin D3	900 UI/kg
Vitamin E	25 mg/kg
Iron	78 mg/kg
Cobalt carbonate	0.30 mg/kg
Manganese	20 mg/kg
Zinc	50 mg/kg
Selenium	0.05 mg/kg
Potassium iodide	1.0 mg/kg
Copper	8 mg/kg
Bacitracin zinc antibiotic1	100 ppm
1Bacitracin zinc antibiotic was removed from the diet seven days before slaughter.
