# Supplementary material for: Correlated Responses to Selection for Intramuscular Fat on the Gut Microbiome in Rabbits
Source: Animals (Basel). 2024 Jul 16;14(14):2078. doi: 10.3390/ani14142078 (PMC11273372; doi:10.3390/ani14142078)
Supplement: Supplementary file 1 [file animals-14-02078-s001.zip › Table S2.xlsx]

## Sheet: AF
Additional file. Cecum Microbiome composition (relative abundances %)1 in the two rabbit lines divergently selected for intramuscular fat2.
Phyla Level	Mean (%)	Sd (%)		Mean High-Line (%)	s.e	HPD95%		Mean Low-Line (%)	s.e.	HPD95%
Firmicutes	83.1227	4.78653		82.6389	0.731537	81.0998	83.9204	83.6051	0.759517	82.1904	85.1634
Bacteroidetes	13.4479	4.53045		13.7257	0.703395	12.3745	15.1502	13.1826	0.74452	11.7153	14.629
Verrucomicrobia	1.19029	0.794692		1.42845	0.116308	1.21604	1.66847	0.957345	0.128646	0.725571	1.22464
Proteobacteria	0.767925	0.181171		0.798326	0.0275178	0.748945	0.8568	0.735608	0.0293337	0.678066	0.79267
Actinobacteria	0.76641	0.280795		0.743355	0.0429041	0.662705	0.828956	0.789318	0.0454014	0.705946	0.883392
Candidatus Melainabacteria	0.206	0.140523		0.21769	0.0214792	0.176569	0.260673	0.194126	0.0225583	0.152429	0.240229
Ascomycota	0.124266	0.106968		0.107796	0.016217	0.077718	0.14221	0.140794	0.0168746	0.108489	0.17425
Tenericutes	0.103276	0.0952021		0.0959554	0.0146988	0.0696896	0.125771	0.110656	0.0155311	0.0808408	0.141642
Candidatus Saccharibacteria	0.0945704	0.0629095		0.0988762	0.00969848	0.0799585	0.117941	0.0901444	0.0102147	0.070688	0.110124
Spirochaetes	0.0406108	0.0261693		0.0419025	0.00396927	0.034306	0.0498558	0.0393111	0.00411527	0.0314719	0.0476977
Euryarchaeota	0.0371944	0.0408917		0.0282071	0.00617942	0.0169371	0.0410345	0.046073	0.00684734	0.031483	0.058518
Uroviricota	0.031545	0.039879		0.0308663	0.00604221	0.0177742	0.0417745	0.0324194	0.00660348	0.0190347	0.0450411
Fusobacteria	0.0115079	0.00222245		0.011386	0.000341067	0.0106997	0.0120909	0.0116273	0.000351128	0.0109655	0.0123339
Streptophyta	0.0103909	0.00544473		0.0109067	0.000824131	0.00927	0.0124844	0.0098835	0.000874771	0.00827876	0.0116081
Fibrobacteres	0.00772083	0.00098399		0.0076703	0.000149413	0.00740038	0.0079689	0.00776789	0.000159821	0.00746871	0.00808249
Chloroflexi	0.00676977	0.00111075		0.00699538	0.000172893	0.00666541	0.0073355	0.00654872	0.000183413	0.00618992	0.00689833
Synergistetes	0.00494293	0.000920984		0.00499547	0.00013967	0.00473759	0.0052733	0.00488081	0.000148716	0.00459391	0.00517473
Cyanobacteria	0.00374489	0.000893903		0.00377956	0.000137379	0.00350851	0.00404351	0.00370854	0.000143127	0.00342023	0.00398659
Lentisphaerae	0.00369715	0.000782574		0.0037387	0.000118824	0.00350916	0.00397378	0.00365154	0.000126992	0.00341137	0.00389841
Nematoda	0.00277172	0.00229436		0.00284087	0.000345427	0.0021419	0.00347704	0.00270364	0.000378919	0.00190899	0.00339386
Planctomycetes	0.00229098	0.000395144		0.0023183	6.17281e-05	0.00220772	0.00244436	0.00226377	6.38359e-05	0.00213796	0.00239057
Parabasalia	0.00220196	0.00216545		0.00216073	0.000330353	0.00151876	0.00283163	0.00223781	0.000355169	0.00153865	0.00293884
Chytridiomycota	0.00171302	0.000599798		0.00176293	8.89713e-05	0.00158594	0.00193235	0.00166418	9.80827e-05	0.00146887	0.00184919
Chlamydiae	0.00152361	0.000569155		0.00155049	8.85752e-05	0.00138461	0.00173384	0.00149784	9.18553e-05	0.00132318	0.00167395
Candidatus Nomurabacteria	0.00142785	0.00105126		0.00125674	0.000159187	0.000948287	0.00156704	0.00159487	0.000168065	0.00126244	0.00191512
Phixviricota	0.0009728	0.000611799		0.000945059	9.43779e-05	0.000761254	0.001124	0.000997914	9.92525e-05	0.000805321	0.00119476
Acidobacteria	0.000933033	0.000236701		0.000957832	3.64897e-05	0.000879748	0.00102801	0.000908879	3.81141e-05	0.000830655	0.000977298
Thermotogae	0.000881339	0.000232283		0.000854052	3.6586e-05	0.000784683	0.000928027	0.000908765	3.85718e-05	0.00083256	0.000979402
Kiritimatiellaeota	0.00082269	0.000439984		0.000783466	6.67727e-05	0.000657376	0.000918719	0.000863559	7.17649e-05	0.000726312	0.00100369
Deinococcus.Thermus	0.000797611	0.000267521		0.000826414	4.11994e-05	0.000748216	0.000910412	0.000769949	4.26528e-05	0.00068523	0.000850914
Crenarchaeota	0.000793943	0.000412491		0.000797999	6.21895e-05	0.000681001	0.000924322	0.000791197	6.53113e-05	0.00065929	0.000914213
Arthropoda	0.000650455	0.000384396		0.000674224	5.83323e-05	0.000558407	0.000790144	0.000626547	6.2809e-05	0.00050243	0.000750439
Candidatus Sumerlaeota	0.000528207	0.000190871		0.000535211	2.94376e-05	0.000478424	0.000591988	0.000522036	3.12238e-05	0.000456275	0.000579299
Gemmatimonadetes	0.000511229	0.000301983		0.00054683	4.49141e-05	0.000457679	0.000633533	0.000473593	4.86139e-05	0.00037092	0.000563617
Ciliophora	0.000396228	0.000120156		0.000389037	1.80957e-05	0.000354919	0.000426807	0.000402798	1.93427e-05	0.000363229	0.000439435
Chlorobi	0.00035284	0.000971733		0.000440177	0.000151585	0.000160709	0.00073996	0.000259455	0.000155987	-3.7285e-05	0.0005826
Elusimicrobia	0.000295401	0.00017276		0.000317626	2.62503e-05	0.000270306	0.000372865	0.000272641	2.83442e-05	0.000219038	0.000330066
Armatimonadetes	0.000276298	0.000130041		0.000242347	2.00455e-05	0.000201832	0.000279994	0.000309166	2.08024e-05	0.000269528	0.000349325
Ignavibacteriae	0.000273553	0.000166936		0.000284437	2.51576e-05	0.000235303	0.000332141	0.000263601	2.6797e-05	0.000211723	0.000314839
Nitrospirae	0.000257261	0.000152121		0.00027774	2.38326e-05	0.00022925	0.000323239	0.00023632	2.51704e-05	0.000182834	0.000282108
Chordata	0.000214065	0.000103411		0.000224024	1.56918e-05	0.000193312	0.000254224	0.000203721	1.60735e-05	0.000170383	0.000233362
Candidatus Falkowbacteria	0.000207246	0.000108183		0.000197106	1.65361e-05	0.000167	0.000230682	0.000217327	1.74802e-05	0.000184258	0.000251635
Candidatus Hydrogenedentes	0.000204169	0.000107858		0.000213418	1.6044e-05	0.000178508	0.000242496	0.000195595	1.76847e-05	0.000161434	0.000229306
Candidatus Moranbacteria	0.000202196	0.000100764		0.000195002	1.5176e-05	0.000165257	0.00022422	0.000209482	1.64881e-05	0.000177833	0.000241549
Candidatus Marinimicrobia	0.000179389	0.000131968		0.000173918	2.14625e-05	0.000132482	0.000215697	0.000184896	2.2062e-05	0.000142735	0.000227997
Candidatus Riflebacteria	0.000168383	9.00105e-05		0.000160363	1.36438e-05	0.000133034	0.000187615	0.000176712	1.45015e-05	0.000148221	0.000204596
Thaumarchaeota	0.000167206	9.4925e-05		0.000173494	1.52663e-05	0.000143931	0.000204319	0.000160847	1.53092e-05	0.000130153	0.000190897
Candidatus Aminicenantes	0.000161148	7.69923e-05		0.000161253	1.15617e-05	0.000137774	0.000182976	0.000160611	1.21198e-05	0.000136802	0.000183987
Candidatus Woesebacteria	0.000118982	0.000106629		0.000106916	1.62186e-05	7.58993e-05	0.000139688	0.000130317	1.82546e-05	9.45043e-05	0.00016665
Mucoromycota	0.000118146	6.95803e-05		0.000121066	1.14067e-05	9.84476e-05	0.000143226	0.000115635	1.11507e-05	9.25179e-05	0.000135755
Chlorophyta	0.00011568	9.16928e-05		0.000130208	1.45787e-05	0.000104126	0.000161555	0.000100905	1.48237e-05	7.24069e-05	0.000130508
Basidiomycota	0.000113786	9.02908e-05		0.000105072	1.4321e-05	7.9617e-05	0.000133819	0.000121743	1.53646e-05	9.10264e-05	0.000149809
Candidatus Poribacteria	0.000111693	7.09018e-05		0.000109377	1.17513e-05	8.72275e-05	0.000133265	0.000113307	1.15959e-05	9.01612e-05	0.000135637
Candidatus Woesearchaeota	0.000109666	6.76675e-05		0.000116778	1.07823e-05	9.58063e-05	0.000138002	0.000101991	1.14034e-05	8.00564e-05	0.000124528
Aquificae	0.000108445	6.86669e-05		0.0001008	1.05358e-05	7.88638e-05	0.000119728	0.000116505	1.10753e-05	9.379e-05	0.000137353
Candidatus Atribacteria	0.000104346	7.8089e-05		0.000111779	1.22513e-05	8.64838e-05	0.000134271	9.7311e-05	1.27688e-05	7.19592e-05	0.000121869
Balneolaeota	0.000103823	7.2651e-05		0.000104219	1.13663e-05	8.17608e-05	0.00012584	0.000104401	1.21087e-05	8.18494e-05	0.000129419
Candidatus Rokubacteria	0.000100295	5.7494e-05		0.000100162	8.95421e-06	8.22594e-05	0.00011677	0.000100555	9.26417e-06	8.27031e-05	0.000119372
Candidatus Bathyarchaeota	9.26009e-05	6.57234e-05		9.85386e-05	1.07256e-05	7.80949e-05	0.000119871	8.70916e-05	1.08255e-05	6.60433e-05	0.00010896
Candidatus Omnitrophica	8.74176e-05	5.3396e-05		8.76198e-05	8.96516e-06	6.95218e-05	0.000103989	8.71691e-05	8.97524e-06	6.90508e-05	0.000104733
Candidatus Peregrinibacteria	8.32019e-05	6.38e-05		8.92588e-05	1.0616e-05	6.83409e-05	0.000109542	7.69499e-05	1.10294e-05	5.53215e-05	9.88326e-05
Bacillariophyta	6.12989e-05	3.97779e-05		6.44247e-05	6.38402e-06	5.28681e-05	7.7439e-05	5.8159e-05	6.67965e-06	4.47871e-05	7.09158e-05
Deferribacteres	6.12179e-05	4.3786e-05		6.0634e-05	7.12991e-06	4.71599e-05	7.44411e-05	6.17355e-05	7.19797e-06	4.76218e-05	7.58592e-05
Genera Level	Mean (%)	Sd (%)		Mean High-Line	s.e	HPD95%		Mean Low-Line	s.e.	HPD95%		Family	Order	Class	Phyla	Kingdom
Ruminococcus	21.6537	5.07247		20.7528	0.778769	19.2665	22.289	22.5446	0.818685	21.0552	24.2851	Ruminococcaceae	Clostridiales	Clostridia	Firmicutes	Bacteria
Alistipes	19.5989	9.35294		20.5187	1.41481	17.8579	23.3086	18.6771	1.56251	15.5436	21.635	Rikenellaceae	Bacteroidales	Bacteroidia	Bacteroidetes	Bacteria
Bacteroides	5.43366	3.97197		5.12084	0.614538	3.8763	6.33575	5.71985	0.646849	4.5051	7.0258	Bacteroidaceae	Bacteroidales	Bacteroidia	Bacteroidetes	Bacteria
Clostridium	5.15896	1.59047		5.39775	0.242776	4.92298	5.87876	4.92924	0.256429	4.42863	5.41772	Clostridiaceae	Clostridiales	Clostridia	Firmicutes	Bacteria
Faecalibacterium	4.45484	1.28878		4.53033	0.196909	4.15316	4.92675	4.38725	0.205157	3.96757	4.76176	Oscillospiraceae	Eubacteriales	Clostridia	Bacillota	Bacteria
Akkermansia	3.53501	2.85669		4.15473	0.428726	3.36389	5.01656	2.91281	0.4617	1.96866	3.76205	Akkermansiaceae	Verrucomicrobiales	Verrucomicrobiae	Verrucomicrobia	Bacteria
Parabacteroides	3.43989	2.89323		2.85046	0.433203	1.97836	3.64798	4.02734	0.467729	3.11623	4.93756	Tannerellaceae	Bacteroidales	Bacteroidia	Bacteroidetes	Bacteria
Roseburia	2.127	0.970093		2.18507	0.146769	1.90654	2.47237	2.06912	0.160411	1.75123	2.3741	Lachnospiraceae	Clostridiales	Clostridia	Firmicutes	Bacteria
Pseudoflavonifractor	1.97229	0.696879		1.9507	0.106546	1.73854	2.15965	1.99529	0.116258	1.75228	2.2075	Oscillospiraceae	Eubacteriales	Clostridia	Bacillota	Bacteria
Clostridioides	1.71226	0.438075		1.68309	0.0662921	1.54936	1.80566	1.74168	0.0706269	1.60587	1.88453	Peptostreptococcaceae	Clostridiales	Clostridia	Firmicutes	Bacteria
Campylobacter	1.63667	1.72338		1.64075	0.267902	1.13786	2.18154	1.63038	0.275283	1.09685	2.15048	Campylobacteraceae	Campylobacterales	Epsilonproteobacteria	Proteobacteria	Bacteria
Oscillibacter	1.62412	0.454238		1.64139	0.0678943	1.51331	1.77598	1.60833	0.0724258	1.46277	1.74384	Oscillospiraceae	Clostridiales	Clostridia	Firmicutes	Bacteria
Flavonifractor	1.60199	0.515922		1.61319	0.0781963	1.46534	1.77004	1.59156	0.0849128	1.42011	1.75535	Ruminococcaceae	Clostridiales	Clostridia	Firmicutes	Bacteria
Eubacterium	1.31831	0.245971		1.33637	0.0376937	1.26067	1.40612	1.30044	0.0396474	1.21876	1.37249	Eubacteriaceae	Clostridiales	Clostridia	Firmicutes	Bacteria
Butyrivibrio	1.31624	0.31787		1.31503	0.0480363	1.227	1.41581	1.3181	0.0499299	1.22473	1.41784	Lachnospiraceae	Clostridiales	Clostridia	Firmicutes	Bacteria
Blautia	1.26269	0.26945		1.29294	0.0411777	1.2152	1.37292	1.2325	0.0443606	1.14711	1.32124	Lachnospiraceae	Clostridiales	Clostridia	Firmicutes	Bacteria
Subdoligranulum	1.11518	0.465893		1.14109	0.0690321	1.00018	1.26655	1.09052	0.0745362	0.949569	1.24247	Oscillospiraceae	Eubacteriales	Clostridia	Bacillota	Bacteria
Oxalobacter	0.985754	0.508575		1.10615	0.0779604	0.962724	1.26005	0.86499	0.0810379	0.714398	1.04112	Oxalobacteraceae	Burkholderiales	Betaproteobacteria	Proteobacteria	Bacteria
Butyricicoccus	0.948559	0.24792		0.945751	0.0377015	0.873803	1.01836	0.952406	0.0401081	0.873886	1.03033	Clostridiaceae	Clostridiales	Clostridia	Firmicutes	Bacteria
Muribaculum	0.8893	1.01777		0.79583	0.154366	0.490919	1.08862	0.986115	0.162204	0.654322	1.30385	Muribaculaceae	Bacteroidales	Bacteroidia	Bacteroidetes	Bacteria
Phocaeicola	0.827409	0.813587		0.893696	0.123952	0.644107	1.12391	0.759467	0.131742	0.490351	1.00945	NA	Bacteroidales	Bacteroidia	Bacteroidetes	Bacteria
Marvinbryantia	0.801596	0.316532		0.79943	0.0467737	0.706184	0.888005	0.804217	0.0506769	0.712616	0.907201	Lachnospiraceae	Clostridiales	Clostridia	Firmicutes	Bacteria
Anaerotruncus	0.72081	0.185326		0.714359	0.028945	0.654678	0.769215	0.727919	0.0304574	0.669063	0.788769	Oscillospiraceae	Eubacteriales	Clostridia	Bacillota	Bacteria
Enterocloster	0.599396	0.137555		0.600964	0.0208157	0.559711	0.640527	0.597501	0.0220512	0.554208	0.640757	Lachnospiraceae	Clostridiales	Clostridia	Firmicutes	Bacteria
Methanobrevibacter	0.521224	0.715955		0.355712	0.109052	0.146922	0.565338	0.684609	0.116619	0.465245	0.923763	Methanobacteriaceae	Methanobacteriales	Methanobacteria	Euryarchaeota	Archaea
Dorea	0.497268	0.12121		0.504848	0.0186119	0.469732	0.541921	0.489589	0.0195355	0.449183	0.525149	Lachnospiraceae	Clostridiales	Clostridia	Firmicutes	Bacteria
Acutalibacter	0.488945	0.130975		0.483648	0.0198241	0.446559	0.52337	0.493745	0.0209689	0.452578	0.534284	Oscillospiraceae	Eubacteriales	Clostridia	Bacillota	Bacteria
Butyricimonas	0.483515	0.429062		0.43684	0.0653883	0.293434	0.555617	0.529345	0.0686322	0.403269	0.667503	Odoribacteraceae	Bacteroidales	Bacteroidia	Bacteroidetes	Bacteria
Olsenella	0.482975	0.285785		0.457505	0.0437958	0.377274	0.546528	0.508618	0.0469944	0.412772	0.597903	Atopobiaceae	Coriobacteriales	Coriobacteria	Actinobacteria	Bacteria
Monoglobus	0.468941	0.22696		0.483583	0.0344147	0.419938	0.554483	0.454568	0.0363589	0.385779	0.526206	Oscillospiraceae	Eubacteriales	Clostridia	Bacillota	Bacteria
Prevotella	0.440218	0.19565		0.467412	0.0294717	0.411567	0.526524	0.412058	0.0318815	0.351258	0.475543	Prevotellaceae	Bacteroidales	Bacteroidia	Bacteroidetes	Bacteria
Collinsella	0.433174	0.157229		0.421943	0.024252	0.375984	0.471476	0.443947	0.0254819	0.394593	0.494285	Coriobacteriaceae	Coriobacteriales	Coriobacteria	Actinomycetota	Bacteria
Odoribacter	0.397435	0.389968		0.34932	0.0596763	0.234832	0.465476	0.445814	0.0634149	0.315031	0.565694	Odoribacteraceae	Bacteroidales	Bacteroidia	Bacteroidetes	Bacteria
Streptococcus	0.366067	0.0773918		0.369989	0.0116712	0.345564	0.391495	0.362094	0.0126138	0.337671	0.387288	Streptococcaceae	Lactobacillales	Bacilli	Firmicutes	Bacteria
Lachnoclostridium	0.324555	0.0788812		0.324453	0.0118637	0.301723	0.34784	0.324294	0.0128261	0.300251	0.350217	Lachnospiraceae	Clostridiales	Clostridia	Firmicutes	Bacteria
Coprococcus	0.319088	0.142858		0.294714	0.0216564	0.254982	0.338595	0.343055	0.0231487	0.299258	0.39036	Lachnospiraceae	Clostridiales	Clostridia	Firmicutes	Bacteria
Paramuribaculum	0.31731	0.219672		0.303863	0.0333778	0.239402	0.371129	0.330813	0.0356461	0.263817	0.406802	Muribaculaceae	Bacteroidales	Bacteroidia	Bacteroidetes	Bacteria
Bifidobacterium	0.300923	0.0801408		0.300715	0.0122436	0.277082	0.324139	0.301012	0.0128449	0.275959	0.324838	Bifidobacteriaceae	Bifidobacteriales	Actinobacteria	Actinobacteria	Bacteria
Acetatifactor	0.281256	0.110004		0.28588	0.0171417	0.253882	0.319663	0.276491	0.0179723	0.238329	0.308996	Lachnospiraceae	Clostridiales	Clostridia	Firmicutes	Bacteria
Oribacterium	0.257786	0.0820648		0.267887	0.0122446	0.244596	0.292032	0.24693	0.0133107	0.220327	0.272657	Lachnospiraceae	Clostridiales	Clostridia	Firmicutes	Bacteria
Duncaniella	0.255572	0.286423		0.244645	0.0436953	0.159996	0.326625	0.265114	0.0470528	0.172487	0.355195	Muribaculaceae	Bacteroidales	Bacteroidia	Bacteroidetes	Bacteria
Intestinimonas	0.237123	0.0733924		0.24173	0.0113592	0.219312	0.263999	0.232267	0.0120166	0.209617	0.255851	n_unclassifiedClostridiales	Clostridiales	Clostridia	Firmicutes	Bacteria
Saccharomyces	0.236586	0.207454		0.219176	0.0321816	0.157742	0.284286	0.252948	0.0334915	0.184735	0.316838	Saccharomycetaceae	Saccharomycetales	Saccharomycetes	Ascomycota	Eukaryota
Mycoplasma	0.230486	0.114601		0.236904	0.0176819	0.202371	0.271617	0.225085	0.018078	0.188009	0.258987	Mycoplasmataceae	Mycoplasmatales	Mollicutes	Tenericutes	Bacteria
Treponema	0.204013	0.0548573		0.204578	0.00821062	0.18728	0.219617	0.203665	0.00869283	0.185686	0.219777	Spirochaetaceae	Spirochaetales	Spirochaetia	Spirochaetes	Bacteria
Schaedlerella	0.201813	0.0688315		0.2036	0.0106316	0.181422	0.222519	0.200108	0.0111971	0.17895	0.222443	Lachnospiraceae	Clostridiales	Clostridia	Firmicutes	Bacteria
Paenibacillus	0.199883	0.0463823		0.198131	0.00701315	0.184646	0.212497	0.201228	0.00733066	0.186758	0.215019	Paenibacillaceae	Bacillales	Bacilli	Firmicutes	Bacteria
Lactobacillus	0.19785	0.0556095		0.191414	0.00835578	0.174012	0.206663	0.204207	0.00879612	0.186677	0.220887	Lactobacillaceae	Lactobacillales	Bacilli	Firmicutes	Bacteria
Bilophila	0.164015	0.205459		0.16823	0.0306063	0.111278	0.228015	0.158689	0.0327814	0.0996621	0.226499	Desulfovibrionaceae	Desulfovibrionales	Deltaproteobacteria	Proteobacteria	Bacteria
Anaeromassilibacillus	0.161498	0.0546443		0.157344	0.00822357	0.139793	0.172187	0.166024	0.00892347	0.148755	0.183297	Oscillospiraceae	Eubacteriales	Clostridia	Bacillota	Bacteria
Dysosmobacter	0.153098	0.0582959		0.158526	0.00884384	0.140285	0.175086	0.14733	0.00955098	0.128336	0.165783	Oscillospiraceae	Eubacteriales	Clostridia	Bacillota	Bacteria
Pseudobutyrivibrio	0.149695	0.0905886		0.15933	0.0139565	0.132051	0.186814	0.139596	0.0145264	0.11215	0.169749	Lachnospiraceae	Clostridiales	Clostridia	Firmicutes	Bacteria
Adlercreutzia	0.149249	0.0592946		0.153326	0.00906742	0.13471	0.170368	0.145932	0.00968429	0.125848	0.164182	Eggerthellaceae	Eggerthellales	Coriobacteriia	Actinobacteria	Bacteria
Neglecta	0.148153	0.0389256		0.147901	0.00588861	0.136094	0.158816	0.148625	0.00632417	0.135999	0.161019	Oscillospiraceae	Eubacteriales	Clostridia	Bacillota	Bacteria
Enterococcus	0.146953	0.0337276		0.147315	0.0051732	0.137204	0.157241	0.14657	0.00532256	0.135798	0.155953	Enterococcaceae	Lactobacillales	Bacilli	Firmicutes	Bacteria
Candidatus Amulumruptor	0.138698	0.36321		0.0472073	0.0546205	-0.0652047	0.146678	0.23036	0.0587243	0.107541	0.338223	Muribaculaceae	Bacteroidales	Bacteroidia	Bacteroidetes	Bacteria
Porphyromonas	0.135276	0.199119		0.174644	0.0309843	0.113504	0.236413	0.0957766	0.0321323	0.0353734	0.159895	Porphyromonadaceae	Bacteroidales	Bacteroidia	Bacteroidetes	Bacteria
Evtepia	0.129942	0.0634375		0.132779	0.00968836	0.113987	0.15165	0.126923	0.0101314	0.107386	0.146837	Eubacteriales	Eubacteriales	Clostridia	Bacillota	Bacteria
Hungatella	0.126438	0.032877		0.12967	0.00504901	0.119927	0.139159	0.123274	0.00527473	0.113218	0.133567	Clostridiaceae	Clostridiales	Clostridia	Firmicutes	Bacteria
Gemmiger	0.124881	0.0611361		0.139072	0.00918453	0.119422	0.155307	0.110611	0.00972908	0.0917282	0.129699	Ruminococcaceae	Clostridiales	Clostridia	Firmicutes	Bacteria
Colidextribacter	0.121955	0.0383591		0.118505	0.00579167	0.107556	0.130145	0.125264	0.00618232	0.113175	0.137456	Eubacteriales	Eubacteriales	Clostridia	Bacillota	Bacteria
Mailhella	0.121187	0.20737		0.10991	0.0321778	0.0438393	0.16918	0.132963	0.0336645	0.0706693	0.199363	Desulfovibrionaceae	Desulfovibrionales	Deltaproteobacteria	Proteobacteria	Bacteria
Mogibacterium	0.120152	0.0392153		0.124571	0.00607611	0.112835	0.136388	0.116035	0.00641646	0.104531	0.129804	Eubacteriales	Eubacteriales	Clostridia	Bacillota	Bacteria
Lawsonibacter	0.113143	0.038647		0.115247	0.00584779	0.104066	0.127113	0.111112	0.0061086	0.0993773	0.123444	Oscillospiraceae	Eubacteriales	Clostridia	Bacillota	Bacteria
Selenomonas	0.113054	0.0266277		0.112786	0.00399837	0.105266	0.120929	0.113245	0.00428101	0.105052	0.121993	Selenomonadaceae	Selenomonadales	Negativicutes	Firmicutes	Bacteria
Barnesiella	0.110188	0.112195		0.103301	0.0167858	0.0711027	0.136368	0.11662	0.0183852	0.0814142	0.152268	Barnesiellaceae	Bacteroidales	Bacteroidia	Bacteroidetes	Bacteria
Fusobacterium	0.1053	0.0315145		0.109757	0.00467295	0.101099	0.119513	0.100659	0.00504755	0.091607	0.111117	Fusobacteriaceae	Fusobacteriales	Fusobacteriia	Fusobacteria	Bacteria
Fibrobacter	0.101877	0.0223971		0.103486	0.0034175	0.0966512	0.110103	0.100177	0.00346506	0.0938404	0.107475	Fibrobacteraceae	Fibrobacterales	Fibrobacteria	Fibrobacteres	Bacteria
Bacillus	0.100595	0.0230492		0.103544	0.00345229	0.0971527	0.110529	0.0974846	0.0037076	0.090244	0.104652	Bacillaceae	Bacillales	Bacilli	Firmicutes	Bacteria
Megasphaera	0.100444	0.0310155		0.0947104	0.00473222	0.0853342	0.10392	0.10598	0.00501724	0.0968043	0.116345	Veillonellaceae	Veillonellales	Negativicutes	Firmicutes	Bacteria
Eisenbergiella	0.0994348	0.0292603		0.102511	0.004587	0.0939109	0.111859	0.0961968	0.00481232	0.0865476	0.105456	Lachnospiraceae	Clostridiales	Clostridia	Firmicutes	Bacteria
Corallococcus	0.0985114	0.0640701		0.106211	0.00959924	0.0878429	0.125141	0.0907202	0.0103082	0.0701151	0.109918	Anaeromyxobacteraceae	Myxococcales	Deltaproteobacteria	Proteobacteria	Bacteria
Anaerosporobacter	0.0982092	0.0518679		0.103525	0.00805509	0.086933	0.118207	0.0930958	0.00829732	0.0763595	0.108781	Lachnospiraceae	Clostridiales	Clostridia	Firmicutes	Bacteria
Candidatus Soleaferrea	0.0941972	0.0277049		0.0925668	0.00430612	0.0839404	0.100546	0.0959581	0.00448902	0.0870952	0.104512	Eubacteriales	Eubacteriales	Clostridia	Bacillota	Bacteria
Anaerofilum	0.086554	0.0401018		0.0866234	0.00606817	0.0746435	0.0982262	0.0864945	0.00630639	0.0745212	0.0990114	Oscillospiraceae	Eubacteriales	Clostridia	Bacillota	Bacteria
Desulfovibrio	0.0845535	0.0803683		0.0992939	0.0121425	0.0756504	0.122871	0.0704508	0.0128828	0.0455835	0.0955789	Desulfovibrionaceae	Desulfovibrionales	Deltaproteobacteria	Proteobacteria	Bacteria
Faecalicoccus	0.080808	0.0621136		0.0749517	0.0094976	0.0569533	0.0933201	0.0869162	0.00980775	0.0675647	0.105491	Erysipelotrichaceae	Erysipelotrichales	Erysipelotrichia	Firmicutes	Bacteria
Drancourtella	0.0792908	0.0238521		0.0817776	0.00353023	0.0751153	0.0886323	0.0768471	0.00382053	0.0690132	0.0837187	Oscillospiraceae	Eubacteriales	Clostridia	Bacillota	Bacteria
Acetivibrio	0.0683932	0.0254117		0.0684752	0.00381074	0.061563	0.0763628	0.0683112	0.00414042	0.0604557	0.0762039	Oscillospiraceae	Eubacteriales	Clostridia	Bacillota	Bacteria
Murimonas	0.0668969	0.0361869		0.0628094	0.00543477	0.0527002	0.0737656	0.0709602	0.00599729	0.0587797	0.0822418	Lachnospiraceae	Clostridiales	Clostridia	Firmicutes	Bacteria
Pseudoruminococcus	0.064495	0.0735941		0.0620917	0.0111346	0.0408471	0.0836198	0.0669569	0.0120475	0.0430356	0.0900871	Oscillospiraceae	Eubacteriales	Clostridia	Bacillota	Bacteria
Emergencia	0.0641496	0.0161475		0.0648046	0.00248648	0.0596547	0.0695042	0.0636197	0.00259455	0.0585953	0.0687649	Eubacteriales	Eubacteriales	Clostridia	Bacillota	Bacteria
Anaerostipes	0.0635126	0.0213943		0.0654273	0.00324449	0.0592773	0.0717502	0.0615655	0.00339826	0.0548433	0.0680481	Lachnospiraceae	Clostridiales	Clostridia	Firmicutes	Bacteria
Coprobacillus	0.0628468	0.0170104		0.0638681	0.00263963	0.0590332	0.0693968	0.0618067	0.00277221	0.0565196	0.0672158	Coprobacillaceae	Erysipelotrichales	Erysipelotrichia	Firmicutes	Bacteria
Aggregatibacter	0.0621866	0.0310438		0.0640858	0.00466897	0.0555772	0.0736745	0.0601754	0.0049652	0.0505651	0.0699764	Pasteurellaceae	Pasteurellales	Gammaproteobacteria	Proteobacteria	Bacteria
Cuneatibacter	0.0599702	0.034196		0.0587351	0.00504878	0.0492497	0.068568	0.0611533	0.00559619	0.0504739	0.0725587	Lachnospiraceae	Clostridiales	Clostridia	Firmicutes	Bacteria
Slackia	0.058639	0.0240043		0.0597636	0.0036187	0.0527342	0.0668049	0.0574084	0.00390143	0.0497303	0.0650216	Eggerthellaceae	Eggerthellales	Coriobacteriia	Actinobacteria	Bacteria
Agathobaculum	0.0580597	0.0199262		0.0571543	0.00299236	0.0513447	0.0629871	0.0589973	0.0032114	0.0524339	0.064966	Oscillospiraceae	Eubacteriales	Clostridia	Bacillota	Bacteria
Robinsoniella	0.057658	0.0191707		0.0565602	0.00287714	0.0507751	0.0621551	0.0587863	0.00308388	0.0525096	0.0646498	Lachnospiraceae	Clostridiales	Clostridia	Firmicutes	Bacteria
Dehalococcoides	0.0561761	0.0213177		0.0574526	0.0031677	0.051632	0.0638685	0.0549877	0.00337778	0.0486296	0.0617992	Dehalococcoidaceae	Dehalococcoidales	Dehalococcoidia	Chloroflexi	Bacteria
Parasutterella	0.0533019	0.0239094		0.0538139	0.00365195	0.046844	0.0609982	0.052841	0.00387734	0.0452856	0.0605163	Sutterellaceae	Burkholderiales	Betaproteobacteria	Proteobacteria	Bacteria
Ruthenibacterium	0.0514507	0.0180375		0.051922	0.00271025	0.0464433	0.0570057	0.0510763	0.00292522	0.0452292	0.0566692	Oscillospiraceae	Eubacteriales	Clostridia	Bacillota	Bacteria
Catenibacillus	0.0502806	0.0173741		0.0505518	0.00270712	0.045078	0.0557854	0.0499895	0.00275613	0.0445415	0.0553127	Lachnospiraceae	Clostridiales	Clostridia	Firmicutes	Bacteria
Turicimonas	0.0438387	0.0221388		0.0448592	0.00333124	0.0379919	0.0512393	0.0428188	0.00353302	0.0354662	0.0491901	Sutterellaceae	Burkholderiales	Betaproteobacteria	Proteobacteria	Bacteria
Brachyspira	0.0435375	0.0233552		0.045281	0.0035712	0.0382024	0.0519906	0.0418526	0.0037702	0.0346481	0.0494002	Brachyspiraceae	Brachyspirales	Spirochaetia	Spirochaetes	Bacteria
Holdemania	0.0426613	0.0408009		0.0419905	0.00631048	0.0299344	0.0548536	0.0432076	0.00674584	0.0297419	0.0562439	Erysipelotrichaceae	Erysipelotrichales	Erysipelotrichia	Firmicutes	Bacteria
Extibacter	0.0426251	0.0269394		0.0439687	0.00411111	0.0354595	0.051776	0.0411924	0.00437356	0.0324164	0.0492921	Lachnospiraceae	Clostridiales	Clostridia	Firmicutes	Bacteria
Massilimaliae	0.0425739	0.01432		0.0437195	0.00220785	0.0395148	0.048154	0.0414586	0.00228979	0.037144	0.0458929	Oscillospiraceae	Eubacteriales	Clostridia	Bacillota	Bacteria
Intestinibacillus	0.0408029	0.017656		0.038579	0.00262227	0.033308	0.0435174	0.0429846	0.00282128	0.0378393	0.0486569	Eubacteriaceae	Clostridiales	Clostridia	Firmicutes	Bacteria
Eggerthella	0.0400161	0.0166206		0.0409579	0.0025603	0.0358294	0.0458368	0.0390844	0.00269063	0.033896	0.0445837	Eggerthellaceae	Eggerthellales	Coriobacteriia	Actinobacteria	Bacteria
Angelakisella	0.0398587	0.0210218		0.0430039	0.00320355	0.0363544	0.0490593	0.0368039	0.00328493	0.03036	0.0433248	Ruminococcaceae	Clostridiales	Clostridia	Firmicutes	Bacteria
Lachnospira	0.0395322	0.0123784		0.0404582	0.00191513	0.0366856	0.0440824	0.0386768	0.00199761	0.0345421	0.0425321	Lachnospiraceae	Clostridiales	Clostridia	Firmicutes	Bacteria
Candidatus Borkfalkia	0.0393177	0.0174584		0.0427082	0.00270984	0.0377527	0.0481281	0.0358281	0.00277084	0.0301082	0.041042	Candidatus Borkfalkiaceae	Candidatus Borkfalkiales	Clostridia	Firmicutes	Bacteria
Listeria	0.0386561	0.0103		0.0403514	0.00157729	0.0374234	0.0436747	0.036923	0.00168916	0.0336277	0.0402364	Listeriaceae	Bacillales	Bacilli	Firmicutes	Bacteria
Flintibacter	0.0385384	0.0127528		0.0356516	0.00190713	0.0320856	0.039504	0.0414453	0.00204644	0.0373631	0.0453661	NA	Clostridiales	Clostridia	Firmicutes	Bacteria
Tyzzerella	0.0373553	0.0225595		0.0366379	0.00343143	0.0301515	0.0436835	0.0379526	0.00363023	0.0307667	0.044866	Candidatus Lachnospiraceae	Candidatus Clostridiales	Candidatus Clostridia	Candidatus Firmicutes	Bacteria
Acinetobacter	0.0351025	0.025489		0.0373743	0.00393043	0.0296149	0.0449181	0.0326563	0.00412005	0.0251069	0.0413286	Moraxellaceae	Pseudomonadales	Gammaproteobacteria	Proteobacteria	Bacteria
Dialister	0.0346376	0.0107505		0.0344914	0.00164243	0.0314187	0.0378732	0.0347098	0.00174724	0.0314252	0.0381947	Veillonellaceae	Veillonellales	Negativicutes	Firmicutes	Bacteria
Klebsiella	0.0335614	0.0118113		0.0340599	0.00175976	0.0308327	0.0376791	0.0330488	0.00191711	0.0292877	0.0368398	Enterobacteriaceae	Enterobacterales	Gammaproteobacteria	Actinobacteria	Bacteria
Veillonella	0.0333264	0.011985		0.0337464	0.00185524	0.0302941	0.0375312	0.0329466	0.00197634	0.0292975	0.036823	Veillonellaceae	Veillonellales	Negativicutes	Firmicutes	Bacteria
Methanosphaera	0.0331315	0.0200971		0.0367899	0.00307407	0.0305401	0.0424642	0.0296061	0.00318528	0.0231771	0.0355928	Methanobacteriaceae	Methanobacteriales	Methanobacteria	Euryarchaeota	Archaea
Desulfitobacterium	0.032781	0.0203		0.0349355	0.0030628	0.0286005	0.0405436	0.0306341	0.00330955	0.0244676	0.037181	Peptococcaceae	Clostridiales	Clostridia	Firmicutes	Bacteria
Hydrogeniiclostidium	0.0316648	0.00937702		0.0307685	0.00141774	0.0277945	0.0333402	0.032575	0.00155614	0.029253	0.0354163	Oscillospiraceae	Eubacteriales	Clostridia	Bacillota	Bacteria
Trichuris	0.030537	0.011608		0.0332173	0.00174049	0.0299482	0.0367406	0.0278453	0.00181228	0.0243065	0.0313666	Trichuridae	Trichinellida	Enoplea	Nematoda	Eukaryota
Escherichia	0.0302211	0.0427707		0.0191675	0.00643756	0.00703599	0.0321921	0.041398	0.00695334	0.0278808	0.0547824	Enterobacteriaceae	Enterobacterales	Gammaproteobacteria	Proteobacteria	Bacteria
Anaerobium	0.0301423	0.0195617		0.0283975	0.00298131	0.0227367	0.0342085	0.0318637	0.00310835	0.0259322	0.0379691	Lachnospiraceae	Clostridiales	Clostridia	Firmicutes	Bacteria
Leptotrichia	0.0300751	0.0310263		0.0289694	0.00471956	0.0196579	0.0379462	0.0313449	0.00511918	0.021258	0.0408451	Leptotrichiaceae	Fusobacteriales	Fusobacteriia	Fusobacteria	Bacteria
Lactococcus	0.0299572	0.011006		0.0310731	0.0016983	0.0278275	0.0344758	0.0288537	0.00177529	0.0254662	0.0323453	Streptococcaceae	Lactobacillales	Bacilli	Firmicutes	Bacteria
Candidatus Weimeria	0.0294873	0.0112524		0.0289264	0.00175451	0.0254041	0.0322461	0.0299983	0.00181976	0.0266053	0.0335694	Lachnospiraceae	Clostridiales	Clostridia	Firmicutes	Bacteria
Acidaminococcus	0.0294834	0.0101841		0.0314087	0.00155429	0.0284504	0.0344553	0.0275533	0.00166476	0.0242817	0.0308026	Acidaminococcaceae	Acidaminococcales	Negativicutes	Firmicutes	Bacteria
Sarcina	0.0285972	0.0124021		0.0289232	0.00186041	0.0249126	0.0321793	0.0283758	0.00194822	0.0247493	0.0325528	Clostridiaceae	Clostridiales	Clostridia	Firmicutes	Bacteria
Lachnotalea	0.0282409	0.0154701		0.0266565	0.00238303	0.0220544	0.0312876	0.029817	0.0024797	0.0250355	0.034769	Lachnospiraceae	Clostridiales	Clostridia	Firmicutes	Bacteria
Pseudoclostridium	0.0278064	0.012555		0.0282174	0.00191863	0.0245786	0.0322154	0.0273452	0.00201456	0.0235368	0.0312633	Oscillospiraceae	Eubacteriales	Clostridia	Bacillota	Bacteria
Anaerocolumna	0.0273527	0.00991294		0.0285504	0.00149414	0.0254595	0.0312761	0.0261117	0.0015727	0.0230337	0.0293543	Lachnospiraceae	Clostridiales	Clostridia	Firmicutes	Bacteria
Acholeplasma	0.0269785	0.0157368		0.0285005	0.00237583	0.0239521	0.0332343	0.0254332	0.00258631	0.020365	0.0305068	Acholeplasmataceae	Acholeplasmatales	Mollicutes	Tenericutes	Bacteria
Synergistes	0.0264563	0.0102387		0.0270042	0.00153964	0.0240548	0.0300725	0.0259116	0.00164498	0.022845	0.029438	Synergistaceae	Synergistales	Synergistia	Synergistetes	Bacteria
Papillibacter	0.0260154	0.00848663		0.0252494	0.00127689	0.0227403	0.0276629	0.026762	0.00139267	0.0241812	0.0297001	Oscillospiraceae	Eubacteriales	Clostridia	Bacillota	Bacteria
Shuttleworthia	0.0255759	0.0164287		0.0279578	0.00241343	0.0232919	0.0328891	0.0232187	0.00259837	0.0183268	0.0283106	Lachnospiraceae	Clostridiales	Clostridia	Firmicutes	Bacteria
Pyramidobacter	0.0255122	0.0111833		0.0252274	0.00172912	0.0217673	0.0285403	0.0258692	0.00179458	0.0224976	0.0294679	Desulfovibrionaceae	Desulfovibrionales	Deltaproteobacteria	Proteobacteria	Bacteria
Streptomyces	0.0255003	0.0104831		0.0264283	0.00157651	0.023179	0.029353	0.0246096	0.00168603	0.0211013	0.0276566	Streptomycetaceae	Streptomycetales	Actinobacteria	Actinobacteria	Bacteria
Hungateiclostridium	0.0248586	0.00680769		0.0269873	0.00104424	0.0248316	0.0288553	0.0227416	0.00109754	0.0206285	0.0248257	Hungateiclostridiaceae	Clostridiales	Clostridia	Firmicutes	Bacteria
Faecalicatena	0.0246669	0.00691536		0.0260749	0.00106784	0.0239176	0.0280558	0.0232567	0.00111517	0.0210397	0.0254803	Lachnospiraceae	Clostridiales	Clostridia	Firmicutes	Bacteria
Staphylococcus	0.0233426	0.00624836		0.0247676	0.000961162	0.0228985	0.0265641	0.0219368	0.000997883	0.0198966	0.0238784	Staphylococcaceae	Bacillales	Bacilli	Firmicutes	Bacteria
Anaerotignum	0.0232749	0.0086753		0.0229157	0.00132134	0.0204457	0.0255946	0.0235437	0.00136042	0.0207627	0.0260596	Lachnospiraceae	Clostridiales	Clostridia	Firmicutes	Bacteria
Sphaerochaeta	0.0232556	0.0094935		0.0238446	0.00142977	0.0210741	0.0265755	0.0227156	0.0014992	0.0195911	0.0254424	Spirochaetaceae	Spirochaetales	Spirochaetia	Spirochaetes	Bacteria
Lachnoanaerobaculum	0.0227626	0.00794971		0.0229547	0.00119846	0.0207578	0.0253587	0.0225144	0.00127722	0.0200144	0.0249969	Lachnospiraceae	Clostridiales	Clostridia	Firmicutes	Bacteria
Solobacterium	0.0226536	0.00966858		0.0235483	0.00149908	0.0206999	0.0264994	0.0217127	0.00155593	0.0186714	0.0246935	Erysipelotrichaceae	Erysipelotrichales	Erysipelotrichia	Firmicutes	Bacteria
Ruminiclostridium	0.0219926	0.0154255		0.0251397	0.00237776	0.0204954	0.0298829	0.0187616	0.00247356	0.0138578	0.0233847	Hungateiclostridiaceae	Clostridiales	Clostridia	Firmicutes	Bacteria
Lacrimispora	0.02136	0.00935826		0.0212947	0.00140926	0.0183653	0.0237906	0.0213785	0.00147381	0.0184488	0.0241282	Lachnospiraceae	Clostridiales	Clostridia	Firmicutes	Bacteria
Pseudomonas	0.0211087	0.0142298		0.0201842	0.0021479	0.0159091	0.0240956	0.0220402	0.00228572	0.0175816	0.0264381	Pseudomonadaceae	Pseudomonadales	Gammaproteobacteria	Proteobacteria	Bacteria
Gallicola	0.0210289	0.0106473		0.0212479	0.00157716	0.0183442	0.0244911	0.0208354	0.00174435	0.0169869	0.0238018	Peptostreptococcaceae	Clostridiales	Clostridia	Firmicutes	Bacteria
Succinimonas	0.0205595	0.00825454		0.0221569	0.0012757	0.0196272	0.024583	0.0189737	0.00134535	0.0163936	0.0216703	Succinivibrionaceae	Aeromonadales	Gammaproteobacteria	Proteobacteria	Bacteria
Anaerolactibacter	0.0204991	0.0127912		0.0209762	0.00199039	0.0172405	0.0249696	0.0199569	0.00210033	0.0157063	0.0240255	Erysipelotrichaceae	Erysipelotrichales	Erysipelotrichia	Firmicutes	Bacteria
Enterorhabdus	0.0196486	0.00859503		0.0200985	0.00131798	0.0175944	0.0226795	0.0191961	0.00137481	0.0166403	0.0219363	Eggerthellaceae	Eggerthellales	Coriobacteriia	Actinobacteria	Bacteria
Succiniclasticum	0.0193397	0.0108068		0.0186532	0.0016255	0.0154865	0.0218524	0.0200871	0.00175874	0.016681	0.0236151	Acidaminococcaceae	Acidaminococcales	Negativicutes	Firmicutes	Bacteria
Anaerobutyricum	0.0192511	0.00689335		0.0193923	0.00103847	0.0174314	0.0214158	0.0191126	0.0011121	0.0169621	0.0212914	Lachnospiraceae	Clostridiales	Clostridia	Firmicutes	Bacteria
Anaerofustis	0.0188746	0.0171144		0.0209315	0.00257584	0.0162757	0.0263436	0.0167319	0.00268146	0.0111495	0.0214986	Eubacteriaceae	Clostridiales	Clostridia	Firmicutes	Bacteria
Caproiciproducens	0.0181706	0.00734591		0.0186417	0.00113163	0.016476	0.0208464	0.0176632	0.00117967	0.0152704	0.0197738	Oscillospiraceae	Eubacteriales	Clostridia	Bacillota	Bacteria
Harryflintia	0.0181311	0.0178922		0.0200553	0.0026749	0.0146094	0.0250136	0.0162141	0.00285017	0.010396	0.0217188	Oscillospiraceae	Eubacteriales	Clostridia	Bacillota	Bacteria
Sutterella	0.0173929	0.00728094		0.0188984	0.00110925	0.0168273	0.0212304	0.0158401	0.00118185	0.0135228	0.0181682	Sutterellaceae	Burkholderiales	Betaproteobacteria	Proteobacteria	Bacteria
Mobiluncus	0.0173028	0.0117529		0.0170339	0.00179196	0.0131859	0.0203128	0.0176073	0.00185096	0.0141371	0.0213389	Actinomycetaceae	Actinomycetales	Actinobacteria	Actinobacteria	Bacteria
Ileibacterium	0.0171898	0.0108781		0.0170297	0.00167756	0.013395	0.0200448	0.0173193	0.00176256	0.0139134	0.0208996	Erysipelotrichaceae	Erysipelotrichales	Erysipelotrichia	Firmicutes	Bacteria
Moorella	0.0170634	0.00747822		0.0182363	0.00114697	0.0160958	0.0205333	0.0159124	0.00118476	0.013594	0.0182142	Thermoanaerobacteraceae	Thermoanaerobacterales	Clostridia	Firmicutes	Bacteria
Bacilliculturomica	0.0166822	0.00681856		0.017375	0.00103925	0.0151922	0.0192987	0.0160006	0.00107781	0.0140547	0.0183107	Eubacteriaceae	Clostridiales	Clostridia	Firmicutes	Bacteria
Gardnerella	0.0165597	0.00657307		0.0174972	0.00100223	0.0154597	0.0194121	0.0155988	0.00105222	0.0134015	0.0175651	Bifidobacteriaceae	Bifidobacteriales	Actinobacteria	Actinobacteria	Bacteria
Actinomyces	0.0151783	0.00594007		0.0144036	0.000898027	0.0125984	0.0160727	0.0160237	0.00094164	0.014339	0.0180046	Actinomycetaceae	Actinomycetales	Actinobacteria	Actinobacteria	Bacteria
Leucobacter	0.0146074	0.00978355		0.0138547	0.00146236	0.0109834	0.0167165	0.0154045	0.00157949	0.0121453	0.0184856	Microbacteriaceae	Micrococcales	Actinobacteria	Actinobacteria	Bacteria
Azospirillum	0.0143674	0.0122308		0.017014	0.00183609	0.0136247	0.0206362	0.0116663	0.00198463	0.00776413	0.0152752	Rhodospirillaceae	Rhodospirillales	Alphaproteobacteria	Proteobacteria	Bacteria
Cellulosilyticum	0.0140076	0.00669571		0.0149042	0.0010207	0.012932	0.0169403	0.0130895	0.00108725	0.0109438	0.0151771	Lachnospiraceae	Clostridiales	Clostridia	Firmicutes	Bacteria
Acetobacterium	0.0139909	0.0056038		0.0149627	0.000860962	0.0133394	0.0167152	0.0130627	0.000903034	0.0113336	0.0149211	Eubacteriaceae	Clostridiales	Clostridia	Firmicutes	Bacteria
Lactonifactor	0.0137941	0.00581936		0.0149519	0.00087118	0.01315	0.0165774	0.0125873	0.000909483	0.0109614	0.0145913	Clostridiaceae	Clostridiales	Clostridia	Firmicutes	Bacteria
Sporobacter	0.0135299	0.00491133		0.0134666	0.000736295	0.0120939	0.0149415	0.0135787	0.000806093	0.0119751	0.0151511	Oscillospiraceae	Eubacteriales	Clostridia	Bacillota	Bacteria
Mitsuokella	0.0128368	0.00590641		0.0135804	0.000880955	0.0117579	0.0152435	0.0121194	0.000946629	0.0102677	0.0138996	Selenomonadaceae	Selenomonadales	Negativicutes	Firmicutes	Bacteria
Trueperella	0.0123885	0.00622804		0.012354	0.000951279	0.0104377	0.0141781	0.0124363	0.00098503	0.0105471	0.0143543	Actinomycetaceae	Actinomycetales	Actinobacteria	Actinobacteria	Bacteria
Frisingicoccus	0.0123614	0.0105871		0.0126513	0.00161182	0.00919966	0.0155461	0.012094	0.00173454	0.0088064	0.0155516	Lachnospiraceae	Clostridiales	Clostridia	Firmicutes	Bacteria
Fusicatenibacter	0.0122387	0.00587177		0.0128633	0.000898627	0.0111693	0.0146129	0.0116297	0.000940642	0.0097154	0.0133468	Lachnospiraceae	Clostridiales	Clostridia	Firmicutes	Bacteria
Gordonibacter	0.0122074	0.00594031		0.0127625	0.000893534	0.0109463	0.0143782	0.0116091	0.000937148	0.00963606	0.0133529	Eggerthellaceae	Eggerthellales	Coriobacteriia	Actinobacteria	Bacteria
Peptoanaerobacter	0.0120424	0.00455743		0.0118279	0.00070123	0.0104304	0.0131507	0.0122555	0.000730588	0.0108059	0.0136287	Peptostreptococcaceae	Clostridiales	Clostridia	Firmicutes	Bacteria
Chlamydia	0.0115083	0.0121439		0.0122517	0.00187029	0.00830714	0.0155862	0.0108134	0.00189331	0.00714473	0.0145737	Chlamydiaceae	Chlamydiales	Chlamydiia	Chlamydiota	Bacteria
Agathobacter	0.0110439	0.00514895		0.0114348	0.000796328	0.0098885	0.0129895	0.0106397	0.000802696	0.00908923	0.012193	Lachnospiraceae	Clostridiales	Clostridia	Firmicutes	Bacteria
Christensenella	0.0110019	0.00487609		0.0111124	0.00073167	0.00963915	0.0125011	0.0108807	0.00077002	0.00939644	0.012403	Christensenellaceae	Eubacteriales	Clostridia	Bacillota	Bacteria
Megamonas	0.010987	0.0104166		0.0104678	0.00159747	0.0072871	0.0134681	0.0115701	0.00166367	0.00824837	0.0146877	Selenomonadaceae	Selenomonadales	Negativicutes	Firmicutes	Bacteria
Mediterraneibacter	0.0109361	0.00530309		0.0102664	0.000813667	0.00862013	0.0117658	0.0116051	0.000865212	0.00989701	0.0133418	Lachnospiraceae	Clostridiales	Clostridia	Firmicutes	Bacteria
Vibrio	0.0107966	0.00703126		0.0106111	0.00108319	0.00834014	0.0126233	0.0109416	0.0011606	0.0086973	0.0133086	Vibrionaceae	Vibrionales	Gammaproteobacteria	Proteobacteria	Bacteria
Microbacterium	0.010694	0.0111791		0.00955027	0.00166443	0.00630038	0.0127674	0.0119231	0.00179864	0.00839419	0.015445	Microbacteriaceae	Micrococcales	Actinobacteria	Actinobacteria	Bacteria
Sharpea	0.0103666	0.00846156		0.0107765	0.00130255	0.00827507	0.0133149	0.00998334	0.00134347	0.00759739	0.0127135	Lactobacillaceae	Lactobacillales	Bacilli	Firmicutes	Bacteria
Massilistercora	0.0103612	0.00534727		0.00921648	0.00081754	0.00760441	0.0108841	0.0114926	0.000873256	0.00987785	0.0132209	NA	Clostridiales	Clostridia	Firmicutes	Bacteria
Catonella	0.0100556	0.00357873		0.0106872	0.000539011	0.00964786	0.0117657	0.00941649	0.000568701	0.00831153	0.0105072	Lachnospiraceae	Clostridiales	Clostridia	Firmicutes	Bacteria
Hespellia	0.00996369	0.00661581		0.00983384	0.000987209	0.00797693	0.0118701	0.0100736	0.00107668	0.00796334	0.0122271	Lachnospiraceae	Clostridiales	Clostridia	Firmicutes	Bacteria
Massilioclostridium	0.00991609	0.00604998		0.00933772	0.000936747	0.0074024	0.0110558	0.0104348	0.000987513	0.00840154	0.0122316	Clostridiaceae	Clostridiales	Clostridia	Firmicutes	Bacteria
Kineothrix	0.00970491	0.00481743		0.00927195	0.000734716	0.00791741	0.0108108	0.0101441	0.000778979	0.0086535	0.0117249	Lachnospiraceae	Clostridiales	Clostridia	Firmicutes	Bacteria
Pygmaiobacter	0.00957225	0.00519758		0.00993757	0.000793739	0.00834913	0.0114729	0.0091931	0.000830102	0.00755597	0.0108025	Oscillospiraceae	Eubacteriales	Clostridia	Bacillota	Bacteria
Raoultibacter	0.00951979	0.00536855		0.0101575	0.00081898	0.00860249	0.0118001	0.00890247	0.000861902	0.0071943	0.0105215	Eggerthellaceae	Eggerthellales	Coriobacteriia	Actinobacteria	Bacteria
Paeniclostridium	0.00931696	0.00396521		0.00947774	0.000583561	0.00825303	0.0105605	0.00914942	0.00065547	0.00797498	0.0104964	Peptostreptococcaceae	Clostridiales	Clostridia	Firmicutes	Bacteria
Erysipelothrix	0.00928404	0.00506538		0.00955976	0.000777878	0.0079513	0.0110167	0.00897115	0.000795357	0.00747483	0.0105188	Erysipelotrichaceae	Erysipelotrichales	Erysipelotrichia	Firmicutes	Bacteria
Limosilactobacillus	0.00915444	0.00399708		0.0102859	0.000603252	0.00905468	0.0114335	0.00801202	0.000634379	0.00672873	0.0091799	Lactobacillaceae	Lactobacillales	Bacilli	Firmicutes	Bacteria
Paraprevotella	0.00893379	0.00696538		0.00996322	0.00106444	0.00785996	0.0120583	0.00791533	0.00109546	0.00571346	0.0100098	Prevotellaceae	Bacteroidales	Bacteroidia	Bacteroidetes	Bacteria
Bariatricus	0.00888675	0.00620587		0.00976412	0.000928125	0.00796785	0.0115685	0.00802659	0.00101692	0.00591905	0.00996499	Lachnospiraceae	Clostridiales	Clostridia	Firmicutes	Bacteria
Phascolarctobacterium	0.00882095	0.00598167		0.0093901	0.000921786	0.00754497	0.0111511	0.00824807	0.000941521	0.0064581	0.0101608	Acidaminococcaceae	Acidaminococcales	Negativicutes	Firmicutes	Bacteria
Anaerobiospirillum	0.00878767	0.0118943		0.01046	0.00182035	0.00650615	0.0137823	0.00715769	0.00195562	0.00328936	0.0108767	Succinivibrionaceae	Aeromonadales	Gammaproteobacteria	Proteobacteria	Bacteria
Acidiphilium	0.00854715	0.00501272		0.00931027	0.000762729	0.00783737	0.0108226	0.00779361	0.000813592	0.00616151	0.00933386	Acetobacteraceae	Rhodospirillales	Alphaproteobacteria	Proteobacteria	Bacteria
Candidatus Galacturonibacter	0.00843783	0.00468783		0.00848802	0.000706715	0.00704574	0.00984484	0.00838398	0.000749626	0.00692108	0.00985303	Lachnospiraceae	Clostridiales	Clostridia	Firmicutes	Bacteria
Massilimicrobiota	0.00839178	0.00484047		0.00872308	0.000721723	0.00730949	0.0101272	0.00803509	0.000781856	0.00642224	0.00953588	Erysipelotrichaceae	Erysipelotrichales	Erysipelotrichia	Firmicutes	Bacteria
Sporomusa	0.00836834	0.0082769		0.00966111	0.00126212	0.00733598	0.0122909	0.00704629	0.00131773	0.00437653	0.00956517	Sporomusaceae	Selenomonadales	Negativicutes	Firmicutes	Bacteria
Lupinus	0.0083459	0.00388984		0.00867848	0.000592307	0.00742656	0.00979393	0.00796127	0.000621571	0.00678541	0.00918262	Fabaceae	Fabales	Magnoliopsida	Streptophytina	Eukaryota
Epulopiscium	0.00813865	0.00416893		0.00845898	0.000637074	0.00714882	0.00965792	0.0078179	0.000683946	0.00646324	0.00910743	Lachnospiraceae	Clostridiales	Clostridia	Firmicutes	Bacteria
Corynebacterium	0.00811483	0.00333621		0.00774983	0.000517622	0.00666523	0.00871779	0.00848349	0.000555771	0.00739775	0.00955918	Corynebacteriaceae	Corynebacteriales	Actinobacteria	Actinobacteria	Bacteria
Fournierella	0.00786279	0.00833406		0.00756659	0.00127702	0.00514105	0.0101149	0.00809632	0.00136029	0.00523871	0.0105937	Oscillospiraceae	Eubacteriales	Clostridia	Bacillota	Bacteria
Parvibacter	0.007589	0.00438557		0.00762355	0.000668914	0.00647227	0.00907537	0.00751833	0.000698588	0.00624763	0.00897894	Coriobacteriaceae	Coriobacteriales	Coriobacteria	Actinomycetota	Bacteria
Rikenella	0.00757566	0.0153328		0.00837764	0.00235569	0.00381012	0.0130135	0.00670691	0.0025188	0.00157716	0.0113784	Rikenellaceae	Bacteroidales	Bacteroidia	Bacteroidetes	Bacteria
Anaerovorax	0.00754678	0.00462102		0.00778162	0.000698349	0.00639057	0.00919051	0.00731244	0.000726011	0.00591352	0.0087107	Eubacteriales	Eubacteriales	Clostridia	Bacillota	Bacteria
Lachnobacterium	0.00749607	0.00712126		0.00907289	0.00110495	0.0069131	0.0111946	0.00591364	0.00114967	0.00354624	0.00813359	Lachnospiraceae	Clostridiales	Clostridia	Firmicutes	Bacteria
Marasmitruncus	0.00737964	0.00834234		0.00886011	0.00127771	0.00650319	0.0114959	0.00589908	0.00133254	0.00326946	0.00846011	Ruminococcaceae	Clostridiales	Clostridia	Firmicutes	Bacteria
Kazachstania	0.00733989	0.00731025		0.00714855	0.00113485	0.00474599	0.00918379	0.00759225	0.00116463	0.00534849	0.00986235	Saccharomycetaceae	Saccharomycetales	Saccharomycetes	Ascomycota	Eukaryota
Sellimonas	0.00732344	0.00382842		0.00754082	0.000590734	0.00637595	0.00869219	0.00709806	0.000621507	0.0058833	0.0083124	Lachnospiraceae	Clostridiales	Clostridia	Firmicutes	Bacteria
Catenibacterium	0.00721647	0.00425696		0.00660626	0.000667866	0.00527636	0.00791551	0.00783409	0.00068031	0.006412	0.00902837	Erysipelotrichaceae	Erysipelotrichales	Erysipelotrichia	Firmicutes	Bacteria
Brevibacillus	0.00705114	0.00319959		0.0067127	0.000495378	0.00569896	0.00765004	0.00737221	0.000520316	0.00637217	0.00837789	Paenibacillaceae	Bacillales	Bacilli	Firmicutes	Bacteria
Acetanaerobacterium	0.0069642	0.0050944		0.00625326	0.000762335	0.00483845	0.00781012	0.00765167	0.000806833	0.00609105	0.00924345	Oscillospiraceae	Eubacteriales	Clostridia	Bacillota	Bacteria
Atopobium	0.00694548	0.00694297		0.00711657	0.00104263	0.00495662	0.0091101	0.00673267	0.001129	0.00468848	0.00904163	Atopobiaceae	Coriobacteriales	Coriobacteriia	Actinobacteria	Bacteria
Candidatus Stoquefichus	0.00689726	0.00333634		0.0069485	0.000520006	0.00588026	0.00796697	0.00685909	0.000541468	0.00579913	0.00789669	Erysipelotrichaceae	Erysipelotrichales	Erysipelotrichia	Firmicutes	Bacteria
Pseudoscardovia	0.00688269	0.00510986		0.00711289	0.000769691	0.00554472	0.00858454	0.00665117	0.000838404	0.00505718	0.00834058	Bifidobacteriaceae	Bifidobacteriales	Actinobacteria	Actinobacteria	Bacteria
Kandleria	0.00687027	0.00332328		0.00722456	0.000510213	0.00622847	0.00820112	0.00653613	0.00052734	0.0054497	0.00751533	Erysipelotrichidae	Erysipelotrichales	Erysipelotrichia	Firmicutes	Bacteria
Cloacibacillus	0.00658003	0.00407398		0.00686786	0.00061265	0.00567238	0.00802323	0.0062965	0.000648586	0.00487732	0.00746208	Synergistaceae	Synergistales	Synergistia	Synergistetes	Bacteria
Pararhodospirillum	0.0063688	0.0108974		0.00617062	0.00164117	0.00302805	0.0094069	0.00660221	0.00174665	0.00335676	0.0102604	Rhodospirillaceae	Rhodospirillales	Alphaproteobacteria	Proteobacteria	Bacteria
Anaerovibrio	0.00614292	0.0026152		0.0060945	0.000398755	0.00528638	0.00684782	0.00620986	0.000429132	0.00537065	0.00703708	Selenomonadaceae	Selenomonadales	Negativicutes	Firmicutes	Bacteria
Helicobacter	0.00612081	0.0030375		0.00620713	0.000462106	0.00532422	0.00712374	0.00601593	0.000486666	0.00508005	0.00699163	Helicobacteraceae	Campylobacterales	Epsilonproteobacteria	Proteobacteria	Bacteria
Desulfosporosinus	0.00596833	0.00355494		0.00597985	0.000544418	0.00493437	0.00708125	0.00594584	0.000573829	0.00477234	0.00702418	Peptococcaceae	Clostridiales	Clostridia	Firmicutes	Bacteria
Aeromonas	0.00576589	0.00538684		0.0062212	0.000831149	0.00462997	0.00783528	0.0052887	0.000859539	0.00350393	0.00688246	Aeromonadaceae	Aeromonadales	Gammaproteobacteria	Proteobacteria	Bacteria
Arabia	0.00574698	0.00331678		0.00614275	0.000506396	0.00521892	0.00717271	0.00534714	0.00053852	0.00434864	0.00646485	Eggerthellaceae	Eggerthellales	Coriobacteriia	Actinobacteria	Bacteria
Mesorhizobium	0.00560807	0.00429161		0.00549192	0.00065079	0.00426106	0.00679093	0.00572464	0.000682065	0.00441932	0.00706432	Phyllobacteriaceae	Rhizobiales	Alphaproteobacteria	Proteobacteria	Bacteria
Ochrobactrum	0.00544136	0.00415284		0.00532647	0.000620814	0.00409547	0.0065124	0.00555607	0.00067711	0.00422666	0.00685408	Brucellaceae	Rhizobiales	Alphaproteobacteria	Proteobacteria	Bacteria
Miniphocibacter	0.00543329	0.00301163		0.00548294	0.000465904	0.00459672	0.00639852	0.00536844	0.000486398	0.00444683	0.00636227	Peptoniphilaceae	Tissierellales	Tissierellia	Firmicutes	Bacteria
Herbinix	0.00542067	0.0026787		0.00540429	0.000416061	0.00458344	0.00622476	0.00542074	0.000420071	0.00458496	0.00623799	Lachnospiraceae	Clostridiales	Clostridia	Firmicutes	Bacteria
Bittarella	0.00538849	0.00388717		0.00531437	0.000592042	0.00429085	0.00669388	0.00545972	0.000627212	0.00410593	0.00657051	Oscillospiraceae	Eubacteriales	Clostridia	Bacillota	Bacteria
Faecalimonas	0.00533359	0.00310953		0.0053345	0.000462311	0.00441416	0.00625957	0.00532633	0.000503611	0.00437971	0.00636153	Lachnospiraceae	Clostridiales	Clostridia	Firmicutes	Bacteria
Calorimonas	0.00525765	0.00351476		0.00528143	0.00053715	0.00426483	0.00635882	0.0052185	0.000567464	0.00410902	0.00632436	Thermoanaerobacteraceae	Thermoanaerobacterales	Clostridia	Firmicutes	Bacteria
Thermoflavimicrobium	0.00514923	0.00280123		0.00514282	0.000431331	0.00428128	0.00596581	0.00515727	0.000454186	0.00427723	0.00603871	Thermoactinomycetaceae	Bacillales	Bacilli	Firmicutes	Bacteria
Fretibacterium	0.00500303	0.00333309		0.00519085	0.000515792	0.0041992	0.00619492	0.00478761	0.000538845	0.00377254	0.00588477	Aminobacteriaceae	Synergistales	Synergistia	Synergistota	Bacteria
Traorella	0.00498267	0.00254637		0.00507285	0.000382959	0.00428755	0.00577071	0.0049008	0.000419694	0.00408216	0.00571872	Erysipelotrichaceae	Erysipelotrichales	Erysipelotrichia	Firmicutes	Bacteria
Neocallimastix	0.00495616	0.00448757		0.00586675	0.000682122	0.0045007	0.00720886	0.00405251	0.000722628	0.00255648	0.00537907	Neocallimastigaceae	Neocallimastigales;	Neocallimastigomycetes;	Chrytridiomycota	Eukaryota
Burkholderia	0.00491205	0.00314597		0.0049807	0.000481207	0.00393721	0.0058692	0.00482916	0.000505121	0.00386852	0.00581022	Burkholderiaceae	Burkholderiales	Betaproteobacteria	Proteobacteria	Bacteria
Enorma	0.00488087	0.00406773		0.00549076	0.000625643	0.00422197	0.00665947	0.00425472	0.000654481	0.00305939	0.0055759	Coriobacteriaceae	Coriobacteriales	Coriobacteria	Actinomycetota	Bacteria
Bartonella	0.00476144	0.00342448		0.00562245	0.000524831	0.00457312	0.00660644	0.00391627	0.000558915	0.00280067	0.00498323	Bartonellaceae	Rhizobiales	Alphaproteobacteria	Proteobacteria	Bacteria
Parascardovia	0.00466125	0.00375219		0.00493519	0.000588611	0.00383548	0.00615149	0.00436312	0.000591461	0.0031775	0.00548336	Bifidobacteriaceae	Bifidobacteriales	Actinobacteria	Actinobacteria	Bacteria
Merdimonas	0.00461378	0.00245736		0.00482804	0.000372323	0.0040953	0.00551454	0.00439073	0.000402325	0.00364055	0.00520955	Lachnospiraceae	Clostridiales	Clostridia	Firmicutes	Bacteria
Pelotomaculum	0.0043329	0.00223826		0.00410536	0.000334282	0.00342385	0.0047397	0.00455615	0.000364666	0.00385833	0.00527478	Desulfotomaculaceae	Eubacteriales	Clostridia	Bacillota	Bacteria
Fundicoccus	0.00429446	0.00325995		0.00420245	0.000495539	0.00317644	0.00510785	0.00441154	0.000532375	0.00339514	0.00542317	Aerococcaceae	Lactobacillales	Bacilli	Firmicutes	Bacteria
Ruminobacter	0.00424867	0.00263794		0.00445886	0.000397851	0.00368188	0.00525262	0.00403169	0.000436532	0.00315036	0.00486274	Succinivibrionaceae	Aeromonadales	Gammaproteobacteria	Proteobacteria	Bacteria
Trichococcus	0.00420473	0.00466747		0.00377629	0.000699559	0.00246227	0.00517384	0.00460797	0.00075411	0.00316467	0.00607692	Carnobacteriaceae	Lactobacillales	Bacilli	Firmicutes	Bacteria
Ndongobacter	0.00415074	0.00390293		0.00380767	0.00059068	0.00276507	0.0050718	0.00448679	0.000635518	0.00327625	0.00573993	NA	NA	NA	Firmicutes	Bacteria
Xanthomonas	0.00411554	0.00223936		0.00400412	0.000342373	0.00333079	0.00465983	0.00423123	0.000366723	0.00348906	0.00492251	Xanthomonadaceae	Xanthomonadales	Gammaproteobacteria	Proteobacteria	Bacteria
Mahella	0.00408405	0.00491776		0.00421291	0.000741942	0.00286509	0.00578848	0.00395949	0.000775159	0.00246917	0.00550457	Thermoanaerobacterales	Thermoanaerobacterales	Clostridia	Firmicutes	Bacteria
Merdibacter	0.00397352	0.00266867		0.00382593	0.000411574	0.00303887	0.00462187	0.00413239	0.000430955	0.00325915	0.00494191	Erysipelotrichaceae	Erysipelotrichales	Erysipelotrichia	Firmicutes	Bacteria
Desulfotomaculum	0.00391721	0.0024753		0.00388539	0.000384984	0.00312798	0.0046692	0.00394634	0.000401578	0.00319778	0.00474479	Peptococcaceae	Clostridiales	Clostridia	Firmicutes	Bacteria
Peptoniphilus	0.00387422	0.00197291		0.00388924	0.000301289	0.00325617	0.00444486	0.00386668	0.00032763	0.00326725	0.004533	Peptoniphilaceae	Tissierellales	Tissierellia	Firmicutes	Bacteria
Chryseobacterium	0.00375595	0.00256806		0.00371584	0.000385519	0.00294484	0.00444995	0.00379067	0.000415706	0.00295737	0.00458431	Flavobacteriaceae	Flavobacteriales	Flavobacteriia	Bacteroidetes	Bacteria
Stomatobaculum	0.00367464	0.00289611		0.00330274	0.000432371	0.00251206	0.00415584	0.00403536	0.000480499	0.00309442	0.00499999	Lachnospiraceae	Clostridiales	Clostridia	Firmicutes	Bacteria
Aminipila	0.0036653	0.00366178		0.00395962	0.00055836	0.00285868	0.00504182	0.00337045	0.000582695	0.00228875	0.00456801	Clostridiales Family XIII. Incertae Sedis	Clostridiales	Clostridia	Firmicutes	Bacteria
Alkalibaculum	0.0036515	0.00217326		0.00368719	0.000328041	0.00298749	0.00427496	0.00361112	0.000349932	0.0029261	0.00427018	Eubacteriaceae	Clostridiales	Clostridia	Firmicutes	Bacteria
Geobacillus	0.00360006	0.0020082		0.00371081	0.000308934	0.00313947	0.00437441	0.00349191	0.000325355	0.00285449	0.00410984	Bacillaceae	Bacillales	Bacilli	Firmicutes	Bacteria
Anaerosacchariphilus	0.00349019	0.00235048		0.00393713	0.000354876	0.00321714	0.00459644	0.00304841	0.000387118	0.00233795	0.00385085	Lachnospiraceae	Clostridiales	Clostridia	Firmicutes	Bacteria
Erysipelatoclostridium	0.00345057	0.00271773		0.00412827	0.000418408	0.00323029	0.0048815	0.00277593	0.000439325	0.00190678	0.00362847	Erysipelotrichaceae	Erysipelotrichales	Erysipelotrichia	Firmicutes	Bacteria
Allobaculum	0.00338845	0.00215044		0.00337217	0.000325107	0.00269136	0.00396789	0.00339411	0.000347817	0.00273155	0.00408184	Erysipelotrichaceae	Erysipelotrichales	Erysipelotrichia	Firmicutes	Bacteria
Coprobacter	0.00337658	0.0038414		0.00368766	0.000590582	0.00255428	0.00487844	0.00308694	0.000611441	0.00182763	0.00423823	Barnesiellaceae	Bacteroidales	Bacteroidia	Bacteroidetes	Bacteria
Dehalobacter	0.00336675	0.00193188		0.00348415	0.000291614	0.00292293	0.00405619	0.00325135	0.000311224	0.00265454	0.00389073	Peptococcaceae	Clostridiales	Clostridia	Firmicutes	Bacteria
Candidatus Hakubanella	0.00329858	0.00340145		0.00334347	0.000516685	0.00233702	0.00428917	0.00325913	0.000550157	0.00225561	0.00436392	NA	NA	NA	Actinomycetota	Bacteria
Legionella	0.00322174	0.00352714		0.00379084	0.000542113	0.00269856	0.00475258	0.00262862	0.000560208	0.00159831	0.00382753	Legionellaceae	Legionellales	Gammaproteobacteria	Proteobacteria	Bacteria
Sporanaerobacter	0.00320228	0.00273797		0.0030545	0.000412605	0.00225642	0.00387417	0.00334125	0.000447024	0.00246775	0.0042253	Sporanaerobacteraceae	Tissierellales	Tissierellia	Firmicutes	Bacteria
Faecalitalea	0.00316447	0.00206322		0.00388916	0.000315863	0.00330441	0.00453672	0.00245084	0.000330419	0.00179631	0.00306909	Erysipelotrichaceae	Erysipelotrichales	Erysipelotrichia	Firmicutes	Bacteria
Dielma	0.00310545	0.00205245		0.00294866	0.000306515	0.00235064	0.00355425	0.00325357	0.000330559	0.00258946	0.00389369	Erysipelotrichaceae	Erysipelotrichales	Erysipelotrichia	Firmicutes	Bacteria
Turicibacter	0.00309582	0.00241285		0.00291316	0.000370286	0.0022392	0.00367445	0.00329022	0.000392754	0.00252656	0.0040632	Erysipelotrichaceae	Erysipelotrichales	Erysipelotrichia	Firmicutes	Bacteria
Capnocytophaga	0.00307497	0.00184409		0.00303471	0.000285444	0.00247642	0.00357394	0.00311715	0.000300378	0.00252249	0.00371062	Flavobacteriaceae	Flavobacteriales	Flavobacteriia	Bacteroidetes	Bacteria
Asaccharobacter	0.00307171	0.00207442		0.00319323	0.00031536	0.00255778	0.00378713	0.00295385	0.000342278	0.00232787	0.00366718	Eggerthellaceae	Eggerthellales	Coriobacteriia	Actinobacteria	Bacteria
Anaerococcus	0.00297691	0.00180096		0.00314446	0.000273014	0.00264012	0.00371647	0.00279905	0.000285955	0.00223409	0.00334468	Peptoniphilaceae	Tissierellales	Tissierellia	Firmicutes	Bacteria
Criibacterium	0.00283322	0.00183406		0.00289285	0.000282908	0.00228991	0.00338932	0.0027663	0.000295558	0.00221102	0.00335436	Peptostreptococcaceae	Clostridiales	Clostridia	Firmicutes	Bacteria
Macrococcus	0.00276772	0.00197212		0.00288732	0.000303163	0.00231043	0.00346616	0.00265766	0.000311068	0.00205298	0.00324905	Staphylococcaceae	Bacillales	Bacilli	Firmicutes	Bacteria
Micromonospora	0.00276046	0.002489		0.00288313	0.0003854	0.00211947	0.0035953	0.00264842	0.000403296	0.00186029	0.0034392	Micromonosporaceae	Micromonosporales	Actinobacteria	Actinobacteria	Bacteria
Succinivibrio	0.00273851	0.00193237		0.00280257	0.000297035	0.00222085	0.00336783	0.00268061	0.00031806	0.0020503	0.00328436	Succinivibrionaceae	Aeromonadales	Gammaproteobacteria	Proteobacteria	Bacteria
Mageeibacillus	0.002717	0.00207786		0.00207298	0.000318744	0.00149147	0.00271092	0.00336358	0.00034015	0.00269561	0.00402356	Hungateiclostridiaceae	Clostridiales	Clostridia	Firmicutes	Bacteria
Hydrogenoanaerobacterium	0.00268883	0.00169017		0.00270567	0.000259405	0.0021819	0.00320781	0.00267121	0.000262974	0.00215259	0.00316392	Oscillospiraceae	Eubacteriales	Clostridia	Bacillota	Bacteria
Carboxydothermus	0.00264087	0.00273005		0.00268216	0.000419852	0.00190557	0.00354113	0.00259716	0.000441211	0.00168436	0.00341056	Thermoanaerobacteraceae	Thermoanaerobacterales	Clostridia	Firmicutes	Bacteria
Exiguobacterium	0.00263914	0.00167592		0.00227889	0.000257682	0.00177118	0.00277159	0.00301356	0.00027557	0.00245844	0.0035345	NA	Bacillales	Bacilli	Firmicutes	Bacteria
Anaeroplasma	0.00261516	0.00315769		0.00240362	0.000473657	0.00148079	0.00331089	0.00284107	0.000506225	0.0018717	0.00386451	Anaeroplasmataceae	Anaeroplasmatales	Mollicutes	Mycoplasmatota	Bacteria
Denitrobacterium	0.00260765	0.00199833		0.00257257	0.000297384	0.00198987	0.00316539	0.00262408	0.000331789	0.00197995	0.003285	Eggerthellaceae	Eggerthellales	Coriobacteriia	Actinobacteria	Bacteria
Propionibacterium	0.00259484	0.00231939		0.00261913	0.000353216	0.00193474	0.00331484	0.00259052	0.0003734	0.0018379	0.00330604	Propionibacteriaceae	Propionibacteriales	Actinobacteria	Actinobacteria	Bacteria
Rhizobium	0.00258751	0.00176713		0.00271357	0.000269056	0.00215797	0.003212	0.00245869	0.000281221	0.00190535	0.00298471	Rhizobiaceae	Rhizobiales	Alphaproteobacteria	Proteobacteria	Bacteria
Lysinibacillus	0.00257175	0.00180644		0.00308946	0.000271824	0.00256656	0.00360565	0.00204757	0.000293763	0.00149571	0.00264606	Bacillaceae	Bacillales	Bacilli	Firmicutes	Bacteria
Serratia	0.00256757	0.00275343		0.00250038	0.00041779	0.00171392	0.00332876	0.00261741	0.000442168	0.00173935	0.00344343	Yersiniaceae	Enterobacterales	Gammaproteobacteria	Proteobacteria	Bacteria
Peptostreptococcus	0.002557	0.0020352		0.00269834	0.000307572	0.00207077	0.00328425	0.00242859	0.000327681	0.00183215	0.00311433	Peptostreptococcaceae	Clostridiales	Clostridia	Firmicutes	Bacteria
Deinococcus	0.00250921	0.00150795		0.00257683	0.000228419	0.00215195	0.00304127	0.00243314	0.000240295	0.0019761	0.00291926	Deinococcaceae	Deinococcales	Deinococci	Deinococcus-Thermus	Bacteria
Caprobacter	0.00244746	0.00150932		0.00241913	0.000230619	0.00198036	0.00285885	0.00246489	0.000243927	0.00198169	0.00292679	Oscillospiraceae	Eubacteriales	Clostridia	Bacillota	Bacteria
Candidatus Arthromitus	0.00242096	0.00197133		0.00237674	0.000299804	0.00176585	0.00297461	0.00245646	0.000310296	0.00186131	0.00306991	Clostridiaceae	Clostridiales	Clostridia	Firmicutes	Bacteria
Leptospira	0.00237646	0.00207397		0.00228541	0.000317589	0.00169739	0.00293835	0.00246259	0.000339677	0.00176199	0.00309038	Leptospiraceae	Leptospirales	Spirochaetia	Spirochaetes	Bacteria
Acetitomaculum	0.00237603	0.0019957		0.00241757	0.00030201	0.00178048	0.00296341	0.00232861	0.000328428	0.00174321	0.00300731	Lachnospiraceae	Clostridiales	Clostridia	Firmicutes	Bacteria
Sedimentibacter	0.00236732	0.00192357		0.00261762	0.0002926	0.00203738	0.00318726	0.00211504	0.000322769	0.0014532	0.00271003	NA	Tissierellales	Tissierellia	Firmicutes	Bacteria
Johnsonella	0.00231483	0.00148904		0.00218613	0.000224455	0.00173195	0.00259266	0.00243397	0.0002376	0.00199538	0.00291157	Lachnospiraceae	Clostridiales	Clostridia	Firmicutes	Bacteria
Fastidiosipila	0.00230997	0.00166109		0.00202471	0.000252579	0.00151811	0.00250047	0.00259273	0.000265834	0.00205959	0.00309287	Oscillospiraceae	Eubacteriales	Clostridia	Bacillota	Bacteria
Rhodococcus	0.00230438	0.00200439		0.00251381	0.000303685	0.00190853	0.00311474	0.00209704	0.000315473	0.00150442	0.0027357	Nocardiaceae	Corynebacteriales	Actinobacteria	Actinobacteria	Bacteria
Finegoldia	0.00229484	0.0017711		0.00254391	0.000269612	0.00202963	0.00307854	0.00204653	0.000282696	0.00147356	0.00257573	Peptoniphilaceae	Tissierellales	Tissierellia	Firmicutes	Bacteria
Nocardiopsis	0.00228219	0.001706		0.00213794	0.000262154	0.00159273	0.0026215	0.00242229	0.000275926	0.00190159	0.00299242	Nocardiopsaceae	Streptosporangiales	Actinobacteria	Actinobacteria	Bacteria
Lactimicrobium	0.00221289	0.00175277		0.00217481	0.0002702	0.00160488	0.00266211	0.00225582	0.000284859	0.00170938	0.00283352	Erysipelotrichaceae	Erysipelotrichales	Erysipelotrichia	Firmicutes	Bacteria
Pseudoalteromonas	0.00216898	0.00172874		0.00201654	0.000266133	0.00147636	0.0025046	0.00231472	0.00027314	0.00179957	0.00283815	Pseudoalteromonadaceae	Alteromonadales	Gammaproteobacteria	Proteobacteria	Bacteria
Victivallis	0.0021061	0.00165304		0.00216883	0.000254043	0.00169695	0.00267613	0.00205189	0.000271584	0.00152889	0.00259286	Victivallaceae	Victivallales	Lentisphaeria	Lentisphaerota	Bacteria
Neobittarella	0.00205117	0.00199585		0.00224769	0.000301903	0.00164772	0.00282194	0.00186347	0.000321864	0.00121534	0.00248094	Oscillospiraceae	Eubacteriales	Clostridia	Bacillota	Bacteria
Catabacter	0.00204347	0.00179854		0.00197199	0.00026843	0.00141306	0.00246024	0.00211168	0.000286025	0.00154236	0.00265579	Christensenellaceae	Eubacteriales	Clostridia	Bacillota	Bacteria
Petroclostridium	0.00204243	0.00154432		0.00216813	0.000233559	0.00170951	0.00261958	0.00191157	0.000246964	0.00141522	0.00237903	Oscillospiraceae	Eubacteriales	Clostridia	Bacillota	Bacteria
Aneurinibacillus	0.00198726	0.0015616		0.00176368	0.000239963	0.00128983	0.00222036	0.00221388	0.000254309	0.00168963	0.00269867	Paenibacillaceae	Bacillales	Bacilli	Firmicutes	Bacteria
Leuconostoc	0.00198614	0.00135178		0.00207427	0.000201432	0.0017188	0.00250749	0.00190782	0.000213918	0.00149876	0.00233015	Leuconostocaceae	Lactobacillales	Bacilli	Firmicutes	Bacteria
Toxocara	0.00197563	0.00165564		0.00208853	0.000249549	0.00157861	0.00255563	0.00187874	0.000260171	0.00133929	0.00234876	Toxocaridae	Rhabditida	Chromadorea	Nematoda	Eukaryota
Sporotomaculum	0.00190309	0.00120311		0.00171132	0.00018094	0.00136838	0.00207363	0.0020952	0.000190784	0.00169255	0.00243868	Desulfallaceae	Eubacteriales	Clostridia	Bacillota	Bacteria
Caloranaerobacter	0.00184458	0.00126315		0.00179462	0.000189508	0.00141944	0.00214653	0.00190362	0.000205733	0.00150407	0.00230047	Thermohalobacteraceae	Tissierellales	Tissierellia	Firmicutes	Bacteria
Shewanella	0.001835	0.00187037		0.00197247	0.0002835	0.00143432	0.00255324	0.0016876	0.000304976	0.00113519	0.0023492	Shewanellaceae	Alteromonadales	Gammaproteobacteria	Proteobacteria	Bacteria
Cohnella	0.00180944	0.00137613		0.00214898	0.000208123	0.00177223	0.00258675	0.00145802	0.000223038	0.00103046	0.00189652	Paenibacillaceae	Bacillales	Bacilli	Firmicutes	Bacteria
Cohnella	0.00180872	0.00136612		0.00215594	0.000211094	0.00170128	0.00252839	0.00146913	0.000223812	0.00102126	0.00189265	Paenibacillaceae	Bacillales	Bacilli	Firmicutes	Bacteria
Pseudoramibacter	0.00180146	0.00145941		0.00165103	0.000215609	0.00121756	0.00207049	0.00194864	0.000232699	0.00146848	0.00236971	Eubacteriaceae	Clostridiales	Clostridia	Firmicutes	Bacteria
Fonticella	0.00180022	0.00165878		0.00153572	0.00025538	0.00103135	0.00201494	0.00207399	0.000267751	0.00151262	0.00256404	Clostridiaceae	Clostridiales	Clostridia	Firmicutes	Bacteria
Thermoanaerobacter	0.00177901	0.00149971		0.00173666	0.000226819	0.00128535	0.00216349	0.00181893	0.000242375	0.00133492	0.00229584	Thermoanaerobacteraceae	Thermoanaerobacterales	Clostridia	Firmicutes	Bacteria
Intestinibaculum	0.00172368	0.00124575		0.00155664	0.000190016	0.00117557	0.00192111	0.00188835	0.000201805	0.00148856	0.00226433	Erysipelotrichaceae	Erysipelotrichales	Erysipelotrichia	Firmicutes	Bacteria
Anoxybacillus	0.00168992	0.00131844		0.00167701	0.00019794	0.00127119	0.00204535	0.001708	0.000215143	0.00130422	0.0021515	Bacillaceae	Bacillales	Bacilli	Firmicutes	Bacteria
Massilicoli	0.00166121	0.00112546		0.00183046	0.000169635	0.00149295	0.00216027	0.00149571	0.000180641	0.00114912	0.00186663	Erysipelotrichaceae	Erysipelotrichales	Erysipelotrichia	Firmicutes	Bacteria
Lactiplantibacillus	0.00154358	0.00116307		0.0015321	0.00017257	0.00118386	0.00185207	0.0015507	0.000188854	0.00118849	0.00192759	Lactobacillaceae	Lactobacillales	Bacilli	Firmicutes	Bacteria
Parvimonas	0.00150385	0.00122661		0.00161176	0.000189158	0.00124019	0.00197512	0.00139522	0.000198126	0.000986147	0.00176942	Peptoniphilaceae	Tissierellales	Tissierellia	Firmicutes	Bacteria
Smithella	0.00145018	0.00109982		0.00152929	0.000166318	0.00121205	0.00185489	0.00137132	0.000173493	0.00104355	0.00171946	Smithellaceae	Syntrophales	Syntrophia	Thermodesulfobacteriota	Bacteria
Petrocella	0.00140201	0.00120934		0.0014406	0.000182729	0.00110366	0.00182489	0.0013711	0.000195732	0.000962027	0.0017328	Vallitaleaceae	Eubacteriales	Clostridia	Bacillota	Bacteria
Mobilibacterium	0.00127824	0.000999433		0.00135858	0.000151031	0.00106334	0.00165066	0.0012008	0.000156137	0.000875551	0.00149587	Eubacteriaceae	Clostridiales	Clostridia	Firmicutes	Bacteria
1Standarization to sum up 100% abundance is calculated excluding the reads that could not be assigned to an specific phylum (25±1.5%) or genera (96.8±0.95%)
2Microbial abundances were corrected for sequencer and sex effect before computing descriptive statisticis.
