# Supplementary material for: Correlated Responses to Selection for Intramuscular Fat on the Gut Microbiome in Rabbits
Source: Animals (Basel). 2024 Jul 16;14(14):2078. doi: 10.3390/ani14142078 (PMC11273372; doi:10.3390/ani14142078)
Supplement: Supplementary file 1 [file animals-14-02078-s001.zip › Table S3.xlsx]

## Sheet: AF 
Additional file. Log variance of each microbial taxa abundance and Procrustes correlation between the additive log ratio-system using each microbial taxa as reference, in comparison to the pairwise log-ratio standard
Phyla Level	Procrustes correlation	Log Variance
Firmicutes	0.996	0.00370504
Fibrobacteres	0.992083	0.0164752
Planctomycetes	0.990828	0.029828
Fusobacteria	0.989418	0.0369169
Chloroflexi	0.985707	0.0273106
Synergistetes	0.984367	0.0435673
Cyanobacteria	0.982687	0.0566576
Lentisphaerae	0.980515	0.0441479
Acidobacteria	0.977266	0.066203
Thermotogae	0.96924	0.0857264
Proteobacteria	0.966071	0.0805402
Ciliophora	0.965221	0.093053
Actinobacteria	0.962427	0.140239
Deinococcus.Thermus	0.961538	0.078574
Chytridiomycota	0.949891	0.115296
Chlamydiae	0.946804	0.108012
Candidatus Sumerlaeota	0.946299	0.175088
Spirochaetes	0.943108	0.125826
Bacteroidetes	0.930969	0.15003
Crenarchaeota	0.924875	0.214722
Armatimonadetes	0.919916	0.209776
Chordata	0.918839	0.222591
Streptophyta	0.9092	0.213574
Gemmatimonadetes	0.899355	0.273655
Nitrospirae	0.897514	0.302287
Uroviricota	0.89659	0.275524
Kiritimatiellaeota	0.892088	0.280724
Candidatus Nomurabacteria	0.891796	0.288906
Candidatus Aminicenantes	0.891683	0.261724
Candidatus Falkowbacteria	0.890492	0.289063
Candidatus Hydrogenedentes	0.889854	0.294627
Arthropoda	0.889392	0.38534
Elusimicrobia	0.878601	0.329145
Candidatus Moranbacteria	0.875089	0.353836
Nematoda	0.869301	0.319451
Ignavibacteriae	0.863655	0.405718
Tenericutes	0.863634	0.395887
Candidatus Saccharibacteria	0.857595	0.389039
Verrucomicrobia	0.841033	0.460512
Chlorobi	0.838453	0.465045
Candidatus Riflebacteria	0.832295	0.579201
Euryarchaeota	0.826418	0.557389
Candidatus Rokubacteria	0.825336	0.569999
Candidatus Melainabacteria	0.813436	0.838505
Phixviricota	0.809843	0.787616
Ascomycota	0.794769	1.14087
Thaumarchaeota	0.764574	1.10589
Mucoromycota	0.761277	1.07209
Basidiomycota	0.730367	1.29423
Balneolaeota	0.722824	1.31197
Aquificae	0.72197	1.27995
Candidatus Poribacteria	0.718963	1.57468
Parabasalia	0.710957	1.95972
Candidatus Marinimicrobia	0.706841	1.62408
Candidatus Woesearchaeota	0.698641	1.72619
Candidatus Omnitrophica	0.697469	2.04081
Candidatus Woesebacteria	0.695943	1.73319
Chlorophyta	0.69203	1.90903
Deferribacteres	0.688757	1.97488
Bacillariophyta	0.683852	1.88766
Candidatus Atribacteria	0.682189	1.92729
Candidatus Bathyarchaeota	0.681074	1.97861
Candidatus Peregrinibacteria	0.668874	2.2929
Genera Level	Procrustes correlation	Log Variance
Streptococcus	0.998195	0.0542597
Eubacterium	0.997671	0.0441524
Blautia	0.995275	0.0531892
Bifidobacterium	0.994877	0.0713566
Dorea	0.994213	0.0710916
Paenibacillus	0.993088	0.0560396
Hungatella	0.992972	0.0716242
Lachnoclostridium	0.992405	0.0687694
Enterocloster	0.992007	0.0536392
Bacillus	0.991958	0.0690794
Acutalibacter	0.991575	0.0733638
Faecalibacterium	0.991504	0.08362
Butyrivibrio	0.991046	0.061321
Enterococcus	0.990632	0.0544965
Selenomonas	0.990172	0.0675923
Fibrobacter	0.989425	0.0480893
Clostridioides	0.987511	0.0692734
Anaerotruncus	0.98676	0.0634722
Neglecta	0.986759	0.0721351
Oscillibacter	0.986728	0.0756034
Butyricicoccus	0.98664	0.0610663
Treponema	0.986511	0.0750562
Emergencia	0.984031	0.0636178
Listeria	0.983794	0.0916293
Flavonifractor	0.983643	0.0915581
Faecalicatena	0.982991	0.0924553
Collinsella	0.981252	0.114021
Oribacterium	0.980994	0.109575
Fusobacterium	0.978854	0.0891194
Coprobacillus	0.978737	0.089279
Lachnospira	0.978436	0.0771427
Pseudoflavonifractor	0.977673	0.109359
Intestinimonas	0.977409	0.0868382
Drancourtella	0.976265	0.0923459
Hungateiclostridium	0.975876	0.082278
Ruminococcus	0.975312	0.0597664
Dialister	0.97527	0.0882037
Agathobaculum	0.97455	0.100259
Eisenbergiella	0.974128	0.0825732
Mogibacterium	0.973523	0.0959139
Schaedlerella	0.973173	0.105263
Robinsoniella	0.972557	0.130563
Candidatus Soleaferrea	0.97255	0.133913
Staphylococcus	0.971423	0.0795339
Lactobacillus	0.971126	0.0955313
Clostridium	0.970011	0.138054
Megasphaera	0.96973	0.0978759
Anaerostipes	0.969456	0.0991009
Anaerocolumna	0.968938	0.139259
Candidatus Weimeria	0.968863	0.109532
Dysosmobacter	0.967753	0.104834
Lawsonibacter	0.966372	0.119504
Papillibacter	0.966353	0.125712
Adlercreutzia	0.966132	0.162096
Roseburia	0.965152	0.120667
Colidextribacter	0.963817	0.113156
Hydrogeniiclostidium	0.963528	0.0936897
Acetivibrio	0.963344	0.105828
Anaeromassilibacillus	0.962771	0.0982462
Lachnoanaerobaculum	0.962502	0.107456
Actinomyces	0.962012	0.161412
Subdoligranulum	0.961883	0.177343
Massilimaliae	0.960816	0.106474
Intestinibacillus	0.960743	0.130072
Ruthenibacterium	0.959987	0.117204
Anaerotignum	0.959403	0.134256
Slackia	0.958762	0.170026
Catenibacillus	0.958751	0.113544
Flintibacter	0.95719	0.116336
Lactococcus	0.956443	0.118813
Anaerobutyricum	0.956016	0.1549
Acetatifactor	0.954528	0.146147
Gemmiger	0.954518	0.170858
Coprococcus	0.95413	0.140618
Caproiciproducens	0.953069	0.144292
Trichuris	0.952124	0.121833
Sporobacter	0.952003	0.128159
Klebsiella	0.9515	0.139277
Succinimonas	0.949732	0.179689
Eggerthella	0.94899	0.178916
Christensenella	0.948511	0.194748
Acidaminococcus	0.947313	0.131422
Gardnerella	0.946407	0.159184
Synergistes	0.946054	0.15611
Veillonella	0.946018	0.136252
Sphaerochaeta	0.942393	0.149398
Streptomyces	0.941247	0.154952
Catonella	0.940944	0.140051
Enterorhabdus	0.940791	0.241887
Lactonifactor	0.940726	0.229375
Peptoanaerobacter	0.940238	0.157631
Moorella	0.938537	0.177279
Acetobacterium	0.931599	0.218027
Marvinbryantia	0.931184	0.276156
Evtepia	0.930673	0.294766
Solobacterium	0.929018	0.169107
Sarcina	0.928282	0.197878
Corynebacterium	0.926681	0.235001
Mitsuokella	0.926327	0.211658
Extibacter	0.926322	0.154746
Pseudoclostridium	0.926154	0.183537
Pseudobutyrivibrio	0.926042	0.207377
Lacrimispora	0.926031	0.216888
Dehalococcoides	0.925876	0.179559
Anaerofilum	0.925746	0.20987
Monoglobus	0.924758	0.273135
Cellulosilyticum	0.924101	0.1634
Sutterella	0.923089	0.170999
Bacilliculturomica	0.922965	0.166477
Lachnotalea	0.922069	0.186949
Gordonibacter	0.921477	0.276663
Angelakisella	0.921035	0.181633
Pyramidobacter	0.92103	0.184469
Paeniclostridium	0.920694	0.220536
Lupinus	0.920093	0.17459
Tyzzerella	0.919922	0.230968
Anaerovibrio	0.919602	0.201958
Olsenella	0.915308	0.333482
Prevotella	0.915053	0.184046
Brevibacillus	0.914438	0.186762
Pseudomonas	0.913387	0.265199
Murimonas	0.913256	0.264373
Limosilactobacillus	0.912659	0.176997
Pygmaiobacter	0.910831	0.270095
Ruminiclostridium	0.908115	0.246648
Agathobacter	0.90598	0.220159
Erysipelothrix	0.904108	0.27771
Raoultibacter	0.899442	0.318614
Mycoplasma	0.899205	0.333107
Parasutterella	0.896312	0.243564
Turicimonas	0.894378	0.239999
Succiniclasticum	0.894031	0.253826
Brachyspira	0.891555	0.243288
Kineothrix	0.890423	0.263181
Desulfitobacterium	0.888801	0.265919
Aggregatibacter	0.888124	0.26667
Mediterraneibacter	0.886144	0.27623
Massilistercora	0.884763	0.309801
Fusicatenibacter	0.884068	0.398312
Cloacibacillus	0.881714	0.262553
Kandleria	0.880251	0.287883
Anaerosporobacter	0.877637	0.350719
Gallicola	0.876979	0.337271
Shuttleworthia	0.876899	0.280019
Parvibacter	0.876592	0.430281
Anaerolactibacter	0.876287	0.30028
Holdemania	0.87627	0.301843
Bittarella	0.875819	0.418312
Cuneatibacter	0.875222	0.291129
Traorella	0.873569	0.311064
Mobiluncus	0.872851	0.260469
Trueperella	0.872717	0.458049
Faecalicoccus	0.871846	0.316418
Oxalobacter	0.870396	0.286092
Vibrio	0.868933	0.35408
Leptotrichia	0.866775	0.310408
Candidatus Stoquefichus	0.865213	0.295655
Epulopiscium	0.86485	0.341117
Herbinix	0.863383	0.332538
Sellimonas	0.862893	0.353204
Anaerovorax	0.861989	0.380326
Hespellia	0.861436	0.339647
Massilimicrobiota	0.860147	0.440207
Candidatus Galacturonibacter	0.857489	0.357597
Methanosphaera	0.857288	0.383533
Dehalobacter	0.85354	0.370403
Xanthomonas	0.852412	0.3302
Merdimonas	0.851506	0.404102
Bacteroides	0.851022	0.273041
Anaerobium	0.849737	0.379007
Acholeplasma	0.848548	0.462944
Desulfosporosinus	0.847517	0.35159
Bariatricus	0.841294	0.505903
Ileibacterium	0.841221	0.536244
Marasmitruncus	0.837846	0.468106
Alistipes	0.836754	0.239826
Massilioclostridium	0.836711	0.343168
Acinetobacter	0.836406	0.41636
Sporomusa	0.835532	0.463404
Arabia	0.834326	0.516541
Chlamydia	0.829473	0.438306
Sharpea	0.828286	0.440289
Candidatus Borkfalkia	0.827735	0.46896
Peptoniphilus	0.827608	0.459209
Anaerofustis	0.824659	0.573335
Geobacillus	0.822526	0.417652
Pseudoscardovia	0.821975	0.520589
Miniphocibacter	0.820817	0.401302
Helicobacter	0.819037	0.532615
Harryflintia	0.817993	0.458545
Acetanaerobacterium	0.816569	0.527748
Frisingicoccus	0.815549	0.48617
Thermoflavimicrobium	0.815545	0.516799
Desulfotomaculum	0.81511	0.496264
Catenibacterium	0.813521	0.496381
Merdibacter	0.813364	0.41814
Corallococcus	0.808748	0.544017
Alkalibaculum	0.802187	0.468752
Ochrobactrum	0.801932	0.514468
Caprobacter	0.799398	0.558283
Mesorhizobium	0.798769	0.666453
Escherichia	0.796651	0.468083
Leucobacter	0.795499	0.566173
Allobaculum	0.792225	0.580559
Dielma	0.792038	0.583968
Leuconostoc	0.789736	0.597447
Faecalimonas	0.788436	0.599536
Stomatobaculum	0.787953	0.598891
Duncaniella	0.787889	0.578608
Deinococcus	0.787646	0.622193
Desulfovibrio	0.786055	0.597502
Lachnobacterium	0.781842	0.64664
Acidiphilium	0.779918	0.59812
Hydrogenoanaerobacterium	0.779239	0.580499
Azospirillum	0.774828	0.618879
Asaccharobacter	0.773369	0.749955
Calorimonas	0.772764	0.720371
Phascolarctobacterium	0.772049	0.694012
Akkermansia	0.771858	0.520606
Enorma	0.76682	0.762585
Barnesiella	0.766731	0.686729
Pseudoruminococcus	0.766328	0.685772
Fournierella	0.765087	0.793082
Fretibacterium	0.763219	0.688117
Atopobium	0.762847	0.762325
Lysinibacillus	0.761215	0.640357
Exiguobacterium	0.758095	0.819121
Phocaeicola	0.754096	0.694636
Burkholderia	0.753114	0.7133
Saccharomyces	0.748932	1.1177
Paramuribaculum	0.748548	0.780738
Campylobacter	0.747833	0.763417
Parascardovia	0.744628	0.809373
Faecalitalea	0.743153	0.885941
Pelotomaculum	0.741986	1.08126
Ruminobacter	0.735243	0.898154
Erysipelatoclostridium	0.732918	0.892126
Micromonospora	0.730972	0.887833
Anaerosacchariphilus	0.730583	0.898057
Sporotomaculum	0.72952	0.946448
Candidatus Hakubanella	0.727863	0.844849
Muribaculum	0.724167	0.839484
Mahella	0.722052	0.873936
Peptostreptococcus	0.72168	0.996526
Criibacterium	0.72167	0.907008
Chryseobacterium	0.721143	1.01331
Aeromonas	0.718501	0.987766
Ndongobacter	0.714933	0.791096
Anaerococcus	0.714671	0.816018
Capnocytophaga	0.713295	0.932548
Denitrobacterium	0.710847	1.20615
Rhizobium	0.708855	0.840582
Microbacterium	0.708097	0.934304
Caloranaerobacter	0.702251	0.962069
Fundicoccus	0.698034	1.04443
Aminipila	0.694259	1.00482
Macrococcus	0.694143	0.993656
Butyricimonas	0.693763	0.859188
Bilophila	0.693269	1.01618
Rhodococcus	0.692209	1.03258
Succinivibrio	0.684206	1.1345
Trichococcus	0.681561	1.12083
Pararhodospirillum	0.678248	1.19227
Turicibacter	0.677378	1.2378
Kazachstania	0.674528	1.85067
Anoxybacillus	0.672684	1.37123
Paraprevotella	0.668149	1.20641
Megamonas	0.668113	1.27741
Fastidiosipila	0.666581	1.16445
Intestinibaculum	0.664523	1.1987
Bartonella	0.657453	1.28393
Johnsonella	0.650267	1.27666
Odoribacter	0.648995	1.23245
Sedimentibacter	0.647875	1.5483
Mageeibacillus	0.646993	1.36402
Lactimicrobium	0.646471	1.60098
Catabacter	0.646383	1.78795
Pseudoramibacter	0.645224	1.88935
Aneurinibacillus	0.642515	1.46411
Nocardiopsis	0.641344	1.54764
Sporanaerobacter	0.640994	1.42501
Pseudoalteromonas	0.640751	1.57058
Serratia	0.637576	1.47683
Shewanella	0.634982	1.56591
Parabacteroides	0.634943	1.34258
Neocallimastix	0.633961	1.6258
Porphyromonas	0.633222	1.4977
Neobittarella	0.631945	1.45636
Petroclostridium	0.630705	1.77336
Finegoldia	0.626388	1.50008
Parvimonas	0.623	1.63384
Fonticella	0.621415	1.90249
Thermoanaerobacter	0.620155	1.49758
Mobilibacterium	0.62015	1.73618
Coprobacter	0.618562	1.58932
Cohnella	0.617723	1.69162
Massilicoli	0.616622	1.80415
Toxocara	0.614856	1.81975
Propionibacterium	0.61463	1.78144
Victivallis	0.611901	1.84335
Petrocella	0.61175	1.83559
Smithella	0.610123	1.82087
Lactiplantibacillus	0.610078	1.74511
Candidatus Arthromitus	0.609929	1.62752
Carboxydothermus	0.60518	1.78243
Leptospira	0.604312	1.70777
Anaeroplasma	0.602811	1.8294
Acetitomaculum	0.60231	1.87136
Legionella	0.600661	1.8687
Methanobrevibacter	0.581994	2.09517
Anaerobiospirillum	0.570318	2.46857
Rikenella	0.554637	2.27294
Mailhella	0.542813	3.05621
Candidatus Amulumruptor	0.534473	3.05873
