# Supplementary material for: Correlated Responses to Selection for Intramuscular Fat on the Gut Microbiome in Rabbits
Source: Animals (Basel). 2024 Jul 16;14(14):2078. doi: 10.3390/ani14142078 (PMC11273372; doi:10.3390/ani14142078)
Supplement: Supplementary file 1 [file animals-14-02078-s001.zip › Table S4_V2.xlsx]

## Sheet: AF
Additional File. Results from the Discriminant Partial Least Squares Analysis in two steps to identify the additive log-ratio transformed phyla abundances with discrimination ability between the High and the Low-intramuscular fat lines
Step 1: Variables selection
Repetition	k-fold	Number of Components	VIP threshold	Number of Variables	Missclassification Rate (%) in the testing set
1	1	3	0.9	22	45.4545
1	2	1	1.1	18	27.2727
1	3	2	1.1	16	54.5455
1	4	1	1.1	22	36.3636
1	5	7	1.1	13	36.3636
1	6	1	0.8	24	50
1	7	2	1	23	45.4545
1	8	5	0.8	24	18.1818
2	1	2	1.1	13	45.4545
2	2	3	1.1	18	27.2727
2	3	3	1.1	16	45.4545
2	4	3	0.8	23	63.6364
2	5	1	0.8	30	54.5455
2	6	3	1.1	16	10
2	7	1	0.8	26	45.4545
2	8	2	1.1	20	27.2727
3	1	1	1.1	18	18.1818
3	2	1	0.8	29	54.5455
3	3	4	1	15	54.5455
3	4	3	1.1	18	27.2727
3	5	1	0.8	28	45.4545
3	6	2	1.1	19	60
3	7	4	0.8	25	63.6364
3	8	1	0.9	23	36.3636
4	1	1	0.8	28	63.6364
4	2	1	1.1	18	63.6364
4	3	4	1	17	54.5455
4	4	1	1	21	18.1818
4	5	3	1	20	18.1818
4	6	2	1	20	27.2727
4	7	4	0.8	29	20
4	8	6	1	19	18.1818
5	1	7	1.1	18	45.4545
5	2	1	1	20	54.5455
5	3	1	0.8	29	54.5455
5	4	1	1	23	54.5455
5	5	1	1.1	18	36.3636
5	6	1	1	21	18.1818
5	7	2	0.8	30	70
5	8	3	1.1	19	27.2727
6	1	4	1.1	18	36.3636
6	2	1	0.8	30	54.5455
6	3	1	1	21	45.4545
6	4	1	0.9	23	50
6	5	5	1.1	14	36.3636
6	6	1	0.8	29	27.2727
6	7	1	0.8	28	63.6364
6	8	3	1.1	19	36.3636
7	1	6	1.1	18	27.2727
7	2	3	0.9	24	36.3636
7	3	1	0.8	27	54.5455
7	4	7	0.9	22	36.3636
7	5	1	1	22	20
7	6	4	1.1	11	18.1818
7	7	1	1.1	14	45.4545
7	8	1	0.8	28	63.6364
8	1	5	1.1	19	36.3636
8	2	4	1.1	17	36.3636
8	3	2	0.9	21	36.3636
8	4	3	0.9	22	45.4545
8	5	1	0.9	21	63.6364
8	6	3	1.1	18	54.5455
8	7	5	1.1	16	20
8	8	1	0.8	25	27.2727
9	1	4	1	22	36.3636
9	2	3	1.1	16	27.2727
9	3	2	0.9	19	36.3636
9	4	5	0.8	25	27.2727
9	5	2	1	21	27.2727
9	6	1	0.9	23	36.3636
9	7	1	0.9	26	63.6364
9	8	2	1.1	21	50
10	1	4	0.9	24	27.2727
10	2	3	1.1	13	9.09091
10	3	2	1	25	50
10	4	4	1	21	36.3636
10	5	1	0.9	21	45.4545
10	6	1	0.9	26	54.5455
10	7	3	1.1	19	27.2727
10	8	5	1.1	16	27.2727
11	1	1	0.8	28	72.7273
11	2	2	0.8	25	54.5455
11	3	1	1	19	50
11	4	1	0.9	22	45.4545
11	5	3	1.1	16	54.5455
11	6	1	1.1	18	45.4545
11	7	1	0.9	26	27.2727
11	8	4	0.8	21	18.1818
12	1	1	0.8	23	27.2727
12	2	1	0.8	25	45.4545
12	3	2	0.8	24	36.3636
12	4	2	1.1	15	54.5455
12	5	1	1.1	16	54.5455
12	6	4	1.1	19	18.1818
12	7	3	1.1	18	36.3636
12	8	8	1.1	16	30
13	1	1	1	18	63.6364
13	2	2	1.1	16	54.5455
13	3	4	1.1	17	27.2727
13	4	6	0.8	27	45.4545
13	5	1	0.8	26	36.3636
13	6	6	1.1	16	54.5455
13	7	1	1	25	45.4545
13	8	2	0.9	22	10
14	1	1	0.8	32	54.5455
14	2	1	0.8	29	20
14	3	4	0.8	28	36.3636
14	4	3	1.1	16	36.3636
14	5	1	0.8	27	45.4545
14	6	3	0.8	26	45.4545
14	7	4	0.9	24	45.4545
14	8	1	0.8	32	63.6364
15	1	1	1.1	19	36.3636
15	2	1	0.8	32	45.4545
15	3	1	0.8	26	30
15	4	4	1.1	17	72.7273
15	5	3	1.1	18	36.3636
15	6	3	0.9	21	45.4545
15	7	2	0.8	28	54.5455
15	8	1	1.1	17	54.5455
16	1	1	1.1	18	63.6364
16	2	3	1.1	12	54.5455
16	3	2	0.9	23	63.6364
16	4	1	0.8	28	63.6364
16	5	1	1.1	19	63.6364
16	6	2	0.9	24	45.4545
16	7	4	1.1	18	27.2727
16	8	1	0.8	28	50
17	1	4	1.1	18	54.5455
17	2	2	0.9	29	72.7273
17	3	4	0.9	21	36.3636
17	4	1	0.9	24	30
17	5	1	1	23	45.4545
17	6	5	0.8	25	45.4545
17	7	1	1	25	18.1818
17	8	1	0.9	26	27.2727
18	1	1	0.9	26	36.3636
18	2	1	0.8	29	81.8182
18	3	4	0.8	29	36.3636
18	4	3	1	22	18.1818
18	5	3	1.1	14	45.4545
18	6	5	0.8	28	63.6364
18	7	1	0.8	25	30
18	8	2	1.1	14	18.1818
19	1	2	0.9	26	18.1818
19	2	3	1.1	18	45.4545
19	3	1	0.8	25	45.4545
19	4	1	0.8	26	36.3636
19	5	1	1.1	18	50
19	6	2	0.9	23	54.5455
19	7	4	1	21	18.1818
19	8	1	1	19	36.3636
20	1	1	0.9	25	27.2727
20	2	4	1.1	16	36.3636
20	3	4	1	21	36.3636
20	4	5	0.8	27	54.5455
20	5	1	0.8	25	60
20	6	1	0.9	27	45.4545
20	7	1	1.1	20	45.4545
20	8	3	1.1	17	36.3636
Variables selected to fit the final DA-PLS Model (Those selected in at least 70% of the models)
alr-Phylum	Number of times selected in a model	Number of times selected in a model (%)	Selected for Step 2
Verrucomicrobia/Fibrobacteres	160	100	Yes
Ascomycota/Fibrobacteres	160	100	Yes
Euryarchaeota/Fibrobacteres	160	100	Yes
Chloroflexi/Fibrobacteres	160	100	Yes
Armatimonadetes/Fibrobacteres	160	100	Yes
Basidiomycota/Fibrobacteres	156	97.5	Yes
Proteobacteria/Fibrobacteres	145	90.625	Yes
Candidatus Saccharibacteria/Fibrobacteres	143	89.375	Yes
Chytridiomycota/Fibrobacteres	140	87.5	Yes
Candidatus Nomurabacteria/Fibrobacteres	126	78.75	Yes
Candidatus Omnitrophica/Fibrobacteres	124	77.5	Yes
Candidatus Woesebacteria/Fibrobacteres	122	76.25	Yes
Elusimicrobia/Fibrobacteres	121	75.625	Yes
Candidatus Riflebacteria/Fibrobacteres	121	75.625	Yes
Ignavibacteriae/Fibrobacteres	107	66.875	No
Kiritimatiellaeota/Fibrobacteres	106	66.25	No
Aquificae/Fibrobacteres	103	64.375	No
Gemmatimonadetes/Fibrobacteres	92	57.5	No
Lentisphaerae/Fibrobacteres	90	56.25	No
Candidatus Poribacteria/Fibrobacteres	81	50.625	No
Planctomycetes/Fibrobacteres	77	48.125	No
Acidobacteria/Fibrobacteres	77	48.125	No
Nitrospirae/Fibrobacteres	72	45	No
Streptophyta/Fibrobacteres	69	43.125	No
Candidatus Marinimicrobia/Fibrobacteres	62	38.75	No
Synergistetes/Fibrobacteres	61	38.125	No
Bacillariophyta/Fibrobacteres	59	36.875	No
Candidatus Rokubacteria/Fibrobacteres	57	35.625	No
Deferribacteres/Fibrobacteres	34	21.25	No
Deinococcus/Thermus/Fibrobacteres	31	19.375	No
Chlamydiae/Fibrobacteres	29	18.125	No
Thermotogae/Fibrobacteres	25	15.625	No
Arthropoda/Fibrobacteres	22	13.75	No
Mucoromycota/Fibrobacteres	22	13.75	No
Candidatus Woesearchaeota/Fibrobacteres	22	13.75	No
Chordata/Fibrobacteres	21	13.125	No
Candidatus Falkowbacteria/Fibrobacteres	21	13.125	No
Chlorophyta/Fibrobacteres	20	12.5	No
Candidatus Hydrogenedentes/Fibrobacteres	19	11.875	No
Ciliophora/Fibrobacteres	15	9.375	No
Uroviricota/Fibrobacteres	14	8.75	No
Parabasalia/Fibrobacteres	13	8.125	No
Actinobacteria/Fibrobacteres	8	5	No
Bacteroidetes/Fibrobacteres	7	4.375	No
Fusobacteria/Fibrobacteres	6	3.75	No
Cyanobacteria/Fibrobacteres	6	3.75	No
Candidatus Peregrinibacteria/Fibrobacteres	5	3.125	No
Tenericutes/Fibrobacteres	4	2.5	No
Phixviricota/Fibrobacteres	4	2.5	No
Candidatus Sumerlaeota/Fibrobacteres	4	2.5	No
Thaumarchaeota/Fibrobacteres	4	2.5	No
Chlorobi/Fibrobacteres	3	1.875	No
Candidatus Moranbacteria/Fibrobacteres	3	1.875	No
Candidatus Aminicenantes/Fibrobacteres	3	1.875	No
Candidatus Bathyarchaeota/Fibrobacteres	3	1.875	No
Candidatus Melainabacteria/Fibrobacteres	2	1.25	No
Balneolaeota/Fibrobacteres	2	1.25	No
Firmicutes/Fibrobacteres	1	0.625	No
Spirochaetes/Fibrobacteres	1	0.625	No
Candidatus Atribacteria/Fibrobacteres	1	0.625	No
Nematoda/Fibrobacteres	0	0	No
Crenarchaeota/Fibrobacteres	0	0	No
Step 2: Performance of the Final PLS-DA model
Repetition	k-fold	Number of Variables	Number of Components	Missclassification Rate in the testing set (%)	Missclassification Rate in the testing set after permutation (%)
1	1	14	6	9.09091	54.5455
1	2	14	1	40	50
1	3	14	1	27.2727	54.5455
1	4	14	6	18.1818	45.4545
1	5	14	6	27.2727	63.6364
1	6	14	6	27.2727	54.5455
1	7	14	1	27.2727	72.7273
1	8	14	8	27.2727	63.6364
2	1	14	5	45.4545	81.8182
2	2	14	6	36.3636	81.8182
2	3	14	7	27.2727	36.3636
2	4	14	6	18.1818	45.4545
2	5	14	6	9.09091	72.7273
2	6	14	6	18.1818	27.2727
2	7	14	1	20	50
2	8	14	6	18.1818	72.7273
3	1	14	5	27.2727	45.4545
3	2	14	1	27.2727	36.3636
3	3	14	5	18.1818	36.3636
3	4	14	6	30	40
3	5	14	1	18.1818	36.3636
3	6	14	6	45.4545	18.1818
3	7	14	7	9.09091	72.7273
3	8	14	7	27.2727	18.1818
4	1	14	6	27.2727	63.6364
4	2	14	8	18.1818	45.4545
4	3	14	6	18.1818	63.6364
4	4	14	6	18.1818	72.7273
4	5	14	3	27.2727	54.5455
4	6	14	5	30	60
4	7	14	1	36.3636	63.6364
4	8	14	2	54.5455	63.6364
5	1	14	2	18.1818	54.5455
5	2	14	6	36.3636	45.4545
5	3	14	6	36.3636	45.4545
5	4	14	6	0	60
5	5	14	1	18.1818	45.4545
5	6	14	7	45.4545	45.4545
5	7	14	7	27.2727	72.7273
5	8	14	1	18.1818	72.7273
6	1	14	1	27.2727	27.2727
6	2	14	4	27.2727	81.8182
6	3	14	1	36.3636	72.7273
6	4	14	6	27.2727	36.3636
6	5	14	6	27.2727	36.3636
6	6	14	6	45.4545	36.3636
6	7	14	1	54.5455	45.4545
6	8	14	1	40	30
7	1	14	6	36.3636	36.3636
7	2	14	1	45.4545	45.4545
7	3	14	1	50	70
7	4	14	5	27.2727	27.2727
7	5	14	1	27.2727	36.3636
7	6	14	6	18.1818	81.8182
7	7	14	6	9.09091	54.5455
7	8	14	6	18.1818	45.4545
8	1	14	6	9.09091	72.7273
8	2	14	6	36.3636	36.3636
8	3	14	6	18.1818	45.4545
8	4	14	6	18.1818	27.2727
8	5	14	6	27.2727	45.4545
8	6	14	1	27.2727	18.1818
8	7	14	6	30	60
8	8	14	1	36.3636	45.4545
9	1	14	5	18.1818	18.1818
9	2	14	1	54.5455	36.3636
9	3	14	6	36.3636	54.5455
9	4	14	6	18.1818	45.4545
9	5	14	1	45.4545	54.5455
9	6	14	5	30	50
9	7	14	5	0	36.3636
9	8	14	2	27.2727	45.4545
10	1	14	6	18.1818	36.3636
10	2	14	6	18.1818	63.6364
10	3	14	5	27.2727	63.6364
10	4	14	1	54.5455	54.5455
10	5	14	1	63.6364	36.3636
10	6	14	5	54.5455	45.4545
10	7	14	1	27.2727	45.4545
10	8	14	1	10	70
11	1	14	4	36.3636	54.5455
11	2	14	7	36.3636	45.4545
11	3	14	6	30	30
11	4	14	6	9.09091	9.09091
11	5	14	1	27.2727	36.3636
11	6	14	6	18.1818	81.8182
11	7	14	1	36.3636	63.6364
11	8	14	6	18.1818	54.5455
12	1	14	1	27.2727	18.1818
12	2	14	1	36.3636	45.4545
12	3	14	5	9.09091	54.5455
12	4	14	6	36.3636	45.4545
12	5	14	1	36.3636	54.5455
12	6	14	6	36.3636	54.5455
12	7	14	6	36.3636	36.3636
12	8	14	1	10	30
13	1	14	6	27.2727	36.3636
13	2	14	6	18.1818	45.4545
13	3	14	1	36.3636	45.4545
13	4	14	1	54.5455	45.4545
13	5	14	1	27.2727	54.5455
13	6	14	6	20	20
13	7	14	6	36.3636	45.4545
13	8	14	1	9.09091	27.2727
14	1	14	2	27.2727	72.7273
14	2	14	1	0	45.4545
14	3	14	6	27.2727	18.1818
14	4	14	1	36.3636	9.09091
14	5	14	1	36.3636	63.6364
14	6	14	6	40	60
14	7	14	6	36.3636	27.2727
14	8	14	1	36.3636	54.5455
15	1	14	6	27.2727	63.6364
15	2	14	1	18.1818	81.8182
15	3	14	6	30	60
15	4	14	1	45.4545	27.2727
15	5	14	6	36.3636	27.2727
15	6	14	1	18.1818	54.5455
15	7	14	1	45.4545	54.5455
15	8	14	5	18.1818	54.5455
16	1	14	6	9.09091	36.3636
16	2	14	6	27.2727	54.5455
16	3	14	1	9.09091	36.3636
16	4	14	1	60	50
16	5	14	7	27.2727	27.2727
16	6	14	1	27.2727	63.6364
16	7	14	2	36.3636	54.5455
16	8	14	5	54.5455	27.2727
17	1	14	6	36.3636	63.6364
17	2	14	1	27.2727	72.7273
17	3	14	6	40	60
17	4	14	6	36.3636	54.5455
17	5	14	7	27.2727	36.3636
17	6	14	1	18.1818	36.3636
17	7	14	1	27.2727	45.4545
17	8	14	7	9.09091	36.3636
18	1	14	6	18.1818	45.4545
18	2	14	1	27.2727	63.6364
18	3	14	1	36.3636	36.3636
18	4	14	6	36.3636	63.6364
18	5	14	1	54.5455	63.6364
18	6	14	6	40	50
18	7	14	1	45.4545	36.3636
18	8	14	6	45.4545	45.4545
19	1	14	6	20	60
19	2	14	1	36.3636	54.5455
19	3	14	1	36.3636	45.4545
19	4	14	6	54.5455	45.4545
19	5	14	8	18.1818	63.6364
19	6	14	6	36.3636	27.2727
19	7	14	6	18.1818	27.2727
19	8	14	5	18.1818	27.2727
20	1	14	1	27.2727	63.6364
20	2	14	6	27.2727	36.3636
20	3	14	5	27.2727	54.5455
20	4	14	1	18.1818	54.5455
20	5	14	5	45.4545	27.2727
20	6	14	6	20	30
20	7	14	1	36.3636	63.6364
20	8	14	7	27.2727	27.2727
VIP and regression Coefficiencts of microbial variables
alr-Phylum	Averaged VIP1	Avergaed regression coefficient1	Phyla Numerator	Kingdom
Verrucomicrobia/Fibrobacteres	1.47+0.19	0.38+0.07	Verrucomicrobia	Bacteria
Armatimonadetes/Fibrobacteres	1.25+0.17	-0.68+0.26	Armatimonadetes	Bacteria
Chloroflexi/Fibrobacteres	1.2+0.21	1.83+0.85	Chloroflexi	Bacteria
Euryarchaeota/Fibrobacteres	1.14+0.19	-0.38+0.16	Euryarchaeota	Archaea
Ascomycota/Fibrobacteres	1.09+0.19	-0.27+0.06	Ascomycota	Fungi
Proteobacteria/Fibrobacteres	0.88+0.17	0.42+0.16	Proteobacteria	Bacteria
Basidiomycota/Fibrobacteres	0.88+0.15	0.2+0.08	Basidiomycota	Fungi
Candidatus Saccharibacteria/Fibrobacteres	0.87+0.18	0.14+0.08	Candidatus Saccharibacteria	Bacteria
Chytridiomycota/Fibrobacteres	0.82+0.17	0.16+0.16	Chytridiomycota	Fungi
Candidatus Omnitrophica/Fibrobacteres	0.8+0.15	-0.01+0.06	Candidatus Omnitrophica	Bacteria
Elusimicrobia/Fibrobacteres	0.79+0.16	0.03+0.14	Elusimicrobia	Bacteria
Candidatus Nomurabacteria/Fibrobacteres	0.75+0.2	-0.23+0.1	Candidatus Nomurabacteria	Bacteria
Candidatus Woesebacteria/Fibrobacteres	0.74+0.21	0.05+0.04	Candidatus Woesebacteria	Bacteria
Candidatus Riflebacteria/Fibrobacteres	0.74+0.15	-0.26+0.1	Candidatus Riflebacteria	Bacteria
1Standard deviation computed from the distribution of 160 VIP and regression coefficients values from each of the 160 models
