# Supplementary material for: Correlated Responses to Selection for Intramuscular Fat on the Gut Microbiome in Rabbits
Source: Animals (Basel). 2024 Jul 16;14(14):2078. doi: 10.3390/ani14142078 (PMC11273372; doi:10.3390/ani14142078)
Supplement: Supplementary file 1 [file animals-14-02078-s001.zip › Table S5_V2.xlsx]

## Sheet: AF
Additional file. Results from the Discriminant Partial Least Squares Analysis in two steps to identify the additive log-ratio transformed genera abundances with discrimination ability between the High and the Low-intramuscular fat lines
Step 1: Variables selection
Repetition	k-fold	Number of Components	VIP threshold	Number of Variables	Missclassification Rate (%) in the testing set
1	1	4	1.1	82	18.1818
1	2	3	0.8	138	40
1	3	2	1	100	27.2727
1	4	3	0.8	139	45.4545
1	5	3	1.1	82	45.4545
1	6	3	1.1	79	36.3636
1	7	3	1.1	92	18.1818
1	8	3	0.8	139	27.2727
2	1	2	1	90	63.6364
2	2	3	0.8	142	18.1818
2	3	3	0.9	105	50
2	4	2	0.8	137	27.2727
2	5	2	0.9	117	0
2	6	4	0.8	137	63.6364
2	7	3	0.8	144	18.1818
2	8	3	0.9	112	9.09091
3	1	3	1	96	27.2727
3	2	2	1.1	77	27.2727
3	3	4	1.1	83	18.1818
3	4	4	1.1	86	60
3	5	2	0.8	139	18.1818
3	6	2	0.8	137	45.4545
3	7	2	0.9	119	9.09091
3	8	3	1	98	18.1818
4	1	2	0.8	131	20
4	2	2	0.9	111	36.3636
4	3	3	0.9	121	27.2727
4	4	3	0.9	128	36.3636
4	5	4	0.8	136	36.3636
4	6	3	1.1	80	36.3636
4	7	3	1.1	78	36.3636
4	8	3	1.1	85	36.3636
5	1	3	1.1	80	18.1818
5	2	3	1.1	90	27.2727
5	3	3	0.9	109	18.1818
5	4	3	0.9	118	45.4545
5	5	3	1	101	0
5	6	3	1	101	18.1818
5	7	3	0.9	116	20
5	8	2	0.9	121	36.3636
6	1	2	1.1	81	54.5455
6	2	2	0.9	114	36.3636
6	3	3	1.1	89	27.2727
6	4	3	1.1	69	27.2727
6	5	3	1.1	77	63.6364
6	6	3	0.9	121	27.2727
6	7	2	0.9	119	18.1818
6	8	3	1.1	76	40
7	1	2	1.1	80	45.4545
7	2	4	1.1	84	18.1818
7	3	2	0.9	120	18.1818
7	4	3	1.1	86	9.09091
7	5	4	0.8	141	18.1818
7	6	3	1	111	20
7	7	3	1.1	83	27.2727
7	8	3	1.1	87	18.1818
8	1	5	0.8	143	36.3636
8	2	2	1.1	79	36.3636
8	3	2	0.9	116	18.1818
8	4	2	0.8	139	27.2727
8	5	4	1	94	40
8	6	2	1.1	79	9.09091
8	7	3	1	98	36.3636
8	8	2	0.8	133	36.3636
9	1	3	1	101	0
9	2	2	0.9	123	45.4545
9	3	4	1.1	85	45.4545
9	4	6	0.8	142	27.2727
9	5	2	1.1	82	40
9	6	4	0.8	148	45.4545
9	7	3	1.1	79	18.1818
9	8	2	0.8	147	9.09091
10	1	4	0.8	144	63.6364
10	2	3	0.9	113	9.09091
10	3	3	0.9	119	27.2727
10	4	2	1.1	89	45.4545
10	5	2	0.8	137	27.2727
10	6	2	1.1	84	27.2727
10	7	3	0.8	133	27.2727
10	8	3	1.1	83	10
11	1	3	0.9	115	63.6364
11	2	3	1	99	27.2727
11	3	4	1.1	79	20
11	4	3	0.8	138	18.1818
11	5	2	0.8	140	45.4545
11	6	2	0.8	134	27.2727
11	7	4	1	99	9.09091
11	8	3	0.9	121	36.3636
12	1	3	0.8	137	27.2727
12	2	3	0.9	119	18.1818
12	3	3	0.9	122	45.4545
12	4	4	0.8	131	20
12	5	3	1.1	84	27.2727
12	6	3	1	96	27.2727
12	7	2	0.9	119	27.2727
12	8	2	0.9	122	27.2727
13	1	3	1	93	54.5455
13	2	2	1.1	80	27.2727
13	3	4	0.8	140	27.2727
13	4	3	0.8	141	45.4545
13	5	3	0.8	136	36.3636
13	6	3	1	95	9.09091
13	7	3	1.1	85	30
13	8	2	0.8	132	27.2727
14	1	3	0.8	140	45.4545
14	2	3	1	103	45.4545
14	3	3	1	102	18.1818
14	4	2	0.8	138	10
14	5	3	1.1	84	27.2727
14	6	3	1	98	45.4545
14	7	3	1	100	27.2727
14	8	2	0.8	131	18.1818
15	1	3	1.1	87	9.09091
15	2	2	0.8	137	54.5455
15	3	3	1.1	82	18.1818
15	4	4	0.8	132	18.1818
15	5	3	1.1	86	18.1818
15	6	2	1.1	70	40
15	7	3	0.9	122	36.3636
15	8	3	0.8	142	18.1818
16	1	6	1.1	82	30
16	2	3	1.1	80	18.1818
16	3	2	1	99	27.2727
16	4	2	1.1	83	18.1818
16	5	3	1.1	83	36.3636
16	6	2	1	101	27.2727
16	7	2	1.1	85	18.1818
16	8	4	1	101	36.3636
17	1	2	1	100	36.3636
17	2	3	0.9	125	36.3636
17	3	3	1.1	74	36.3636
17	4	4	1	96	20
17	5	2	1	94	36.3636
17	6	3	1	98	27.2727
17	7	3	1	114	72.7273
17	8	3	0.8	139	9.09091
18	1	2	0.9	131	50
18	2	3	1	102	9.09091
18	3	3	0.9	118	27.2727
18	4	3	0.8	137	18.1818
18	5	3	0.9	104	18.1818
18	6	2	0.9	114	54.5455
18	7	4	0.9	129	54.5455
18	8	2	1	100	36.3636
19	1	2	1.1	88	36.3636
19	2	4	0.8	138	9.09091
19	3	2	0.8	141	18.1818
19	4	3	1.1	81	9.09091
19	5	3	0.8	138	45.4545
19	6	3	0.8	133	63.6364
19	7	2	0.8	126	36.3636
19	8	4	0.9	116	40
20	1	2	0.9	126	36.3636
20	2	3	0.8	142	36.3636
20	3	3	0.8	140	27.2727
20	4	3	0.9	121	20
20	5	3	0.8	140	54.5455
20	6	4	1	101	18.1818
20	7	3	0.8	140	36.3636
20	8	4	1.1	78	0
Variables selected to fit the final DA-PLS Model (Those selected in at least 70% of the models)
alr-Genera	Number of times selected in a model	Number of times selected in a model (%)	Selected for Step 2
Odoribacter/Eubacterium	160	100	Yes
Methanobrevibacter/Eubacterium	160	100	Yes
Candidatus Amulumruptor/Eubacterium	160	100	Yes
Lactobacillus/Eubacterium	160	100	Yes
Desulfovibrio/Eubacterium	160	100	Yes
Gemmiger/Eubacterium	160	100	Yes
Flintibacter/Eubacterium	160	100	Yes
Megasphaera/Eubacterium	160	100	Yes
Faecalicatena/Eubacterium	160	100	Yes
Escherichia/Eubacterium	160	100	Yes
Actinomyces/Eubacterium	160	100	Yes
Hungateiclostridium/Eubacterium	160	100	Yes
Porphyromonas/Eubacterium	160	100	Yes
Limosilactobacillus/Eubacterium	160	100	Yes
Exiguobacterium/Eubacterium	160	100	Yes
Lysinibacillus/Eubacterium	160	100	Yes
Legionella/Eubacterium	160	100	Yes
Fonticella/Eubacterium	160	100	Yes
Coprococcus/Eubacterium	159	99.375	Yes
Murimonas/Eubacterium	159	99.375	Yes
Methanosphaera/Eubacterium	159	99.375	Yes
Staphylococcus/Eubacterium	159	99.375	Yes
Erysipelatoclostridium/Eubacterium	159	99.375	Yes
Mageeibacillus/Eubacterium	159	99.375	Yes
Faecalitalea/Eubacterium	159	99.375	Yes
Acidaminococcus/Eubacterium	158	98.75	Yes
Sutterella/Eubacterium	158	98.75	Yes
Massilistercora/Eubacterium	158	98.75	Yes
Coprobacter/Eubacterium	158	98.75	Yes
Ruminococcus/Eubacterium	157	98.125	Yes
Trichuris/Eubacterium	157	98.125	Yes
Pseudoramibacter/Eubacterium	156	97.5	Yes
Kazachstania/Eubacterium	153	95.625	Yes
Massilicoli/Eubacterium	153	95.625	Yes
Catonella/Eubacterium	152	95	Yes
Bartonella/Eubacterium	151	94.375	Yes
Angelakisella/Eubacterium	150	93.75	Yes
Turicibacter/Eubacterium	150	93.75	Yes
Robinsoniella/Eubacterium	149	93.125	Yes
Moorella/Eubacterium	149	93.125	Yes
Lachnobacterium/Eubacterium	148	92.5	Yes
Catenibacterium/Eubacterium	148	92.5	Yes
Johnsonella/Eubacterium	147	91.875	Yes
Butyricimonas/Eubacterium	144	90	Yes
Lactonifactor/Eubacterium	143	89.375	Yes
Saccharomyces/Eubacterium	142	88.75	Yes
Oxalobacter/Eubacterium	141	88.125	Yes
Corynebacterium/Eubacterium	141	88.125	Yes
Paraprevotella/Eubacterium	141	88.125	Yes
Azospirillum/Eubacterium	140	87.5	Yes
Akkermansia/Eubacterium	139	86.875	Yes
Phocaeicola/Eubacterium	139	86.875	Yes
Marvinbryantia/Eubacterium	137	85.625	Yes
Dielma/Eubacterium	134	83.75	Yes
Aminipila/Eubacterium	134	83.75	Yes
Cohnella/Eubacterium	134	83.75	Yes
Intestinibacillus/Eubacterium	133	83.125	Yes
Listeria/Eubacterium	128	80	Yes
Anaerosacchariphilus/Eubacterium	128	80	Yes
Marasmitruncus/Eubacterium	127	79.375	Yes
Microbacterium/Eubacterium	127	79.375	Yes
Ndongobacter/Eubacterium	124	77.5	Yes
Arabia/Eubacterium	122	76.25	Yes
Chlamydia/Eubacterium	120	75	Yes
Lactimicrobium/Eubacterium	118	73.75	Yes
Desulfitobacterium/Eubacterium	113	70.625	Yes
Shewanella/Eubacterium	111	69.375	No
Holdemania/Eubacterium	110	68.75	No
Sellimonas/Eubacterium	110	68.75	No
Lactiplantibacillus/Eubacterium	110	68.75	No
Propionibacterium/Eubacterium	109	68.125	No
Succinimonas/Eubacterium	108	67.5	No
Caproiciproducens/Eubacterium	107	66.875	No
Gardnerella/Eubacterium	107	66.875	No
Parabacteroides/Eubacterium	106	66.25	No
Allobaculum/Eubacterium	106	66.25	No
Candidatus Soleaferrea/Eubacterium	104	65	No
Criibacterium/Eubacterium	104	65	No
Shuttleworthia/Eubacterium	101	63.125	No
Sporanaerobacter/Eubacterium	98	61.25	No
Prevotella/Eubacterium	97	60.625	No
Toxocara/Eubacterium	94	58.75	No
Ruminiclostridium/Eubacterium	93	58.125	No
Sporotomaculum/Eubacterium	93	58.125	No
Hydrogeniiclostidium/Eubacterium	92	57.5	No
Epulopiscium/Eubacterium	92	57.5	No
Turicimonas/Eubacterium	91	56.875	No
Pararhodospirillum/Eubacterium	91	56.875	No
Kandleria/Eubacterium	88	55	No
Dehalococcoides/Eubacterium	88	55	No
Serratia/Eubacterium	86	53.75	No
Lactococcus/Eubacterium	84	52.5	No
Raoultibacter/Eubacterium	82	51.25	No
Anaerovorax/Eubacterium	82	51.25	No
Rhizobium/Eubacterium	82	51.25	No
Gallicola/Eubacterium	77	48.125	No
Acetobacterium/Eubacterium	77	48.125	No
Fastidiosipila/Eubacterium	77	48.125	No
Alkalibaculum/Eubacterium	75	46.875	No
Barnesiella/Eubacterium	74	46.25	No
Pelotomaculum/Eubacterium	74	46.25	No
Bariatricus/Eubacterium	73	45.625	No
Intestinibaculum/Eubacterium	73	45.625	No
Extibacter/Eubacterium	72	45	No
Massilioclostridium/Eubacterium	71	44.375	No
Slackia/Eubacterium	70	43.75	No
Vibrio/Eubacterium	70	43.75	No
Candidatus Weimeria/Eubacterium	70	43.75	No
Sedimentibacter/Eubacterium	70	43.75	No
Aggregatibacter/Eubacterium	69	43.125	No
Bacillus/Eubacterium	66	41.25	No
Trueperella/Eubacterium	66	41.25	No
Mogibacterium/Eubacterium	65	40.625	No
Mitsuokella/Eubacterium	65	40.625	No
Colidextribacter/Eubacterium	63	39.375	No
Traorella/Eubacterium	61	38.125	No
Lachnotalea/Eubacterium	59	36.875	No
Stomatobaculum/Eubacterium	59	36.875	No
Catabacter/Eubacterium	59	36.875	No
Sporomusa/Eubacterium	58	36.25	No
Oribacterium/Eubacterium	56	35	No
Drancourtella/Eubacterium	56	35	No
Faecalicoccus/Eubacterium	56	35	No
Mobiluncus/Eubacterium	54	33.75	No
Thermoflavimicrobium/Eubacterium	54	33.75	No
Carboxydothermus/Eubacterium	54	33.75	No
Erysipelothrix/Eubacterium	53	33.125	No
Fusobacterium/Eubacterium	52	32.5	No
Eisenbergiella/Eubacterium	51	31.875	No
Leptotrichia/Eubacterium	51	31.875	No
Duncaniella/Eubacterium	50	31.25	No
Paenibacillus/Eubacterium	49	30.625	No
Aneurinibacillus/Eubacterium	48	30	No
Helicobacter/Eubacterium	46	28.75	No
Neocallimastix/Eubacterium	46	28.75	No
Pyramidobacter/Eubacterium	45	28.125	No
Anaerotruncus/Eubacterium	44	27.5	No
Dysosmobacter/Eubacterium	43	26.875	No
Anaeromassilibacillus/Eubacterium	43	26.875	No
Pseudobutyrivibrio/Eubacterium	43	26.875	No
Streptomyces/Eubacterium	43	26.875	No
Caprobacter/Eubacterium	43	26.875	No
Collinsella/Eubacterium	42	26.25	No
Anaerosporobacter/Eubacterium	42	26.25	No
Brevibacillus/Eubacterium	42	26.25	No
Pseudoalteromonas/Eubacterium	42	26.25	No
Acholeplasma/Eubacterium	41	25.625	No
Mesorhizobium/Eubacterium	41	25.625	No
Parascardovia/Eubacterium	41	25.625	No
Burkholderia/Eubacterium	40	25	No
Aeromonas/Eubacterium	39	24.375	No
Butyrivibrio/Eubacterium	36	22.5	No
Candidatus Borkfalkia/Eubacterium	36	22.5	No
Cellulosilyticum/Eubacterium	36	22.5	No
Peptoanaerobacter/Eubacterium	35	21.875	No
Olsenella/Eubacterium	34	21.25	No
Acetatifactor/Eubacterium	34	21.25	No
Mobilibacterium/Eubacterium	34	21.25	No
Clostridioides/Eubacterium	32	20	No
Paeniclostridium/Eubacterium	28	17.5	No
Evtepia/Eubacterium	27	16.875	No
Acutalibacter/Eubacterium	26	16.25	No
Lawsonibacter/Eubacterium	26	16.25	No
Enorma/Eubacterium	26	16.25	No
Corallococcus/Eubacterium	25	15.625	No
Anaerofilum/Eubacterium	25	15.625	No
Pseudoflavonifractor/Eubacterium	24	15	No
Merdimonas/Eubacterium	24	15	No
Campylobacter/Eubacterium	23	14.375	No
Dorea/Eubacterium	23	14.375	No
Enterorhabdus/Eubacterium	23	14.375	No
Anaerotignum/Eubacterium	23	14.375	No
Acidiphilium/Eubacterium	23	14.375	No
Massilimicrobiota/Eubacterium	23	14.375	No
Muribaculum/Eubacterium	21	13.125	No
Phascolarctobacterium/Eubacterium	21	13.125	No
Victivallis/Eubacterium	21	13.125	No
Leucobacter/Eubacterium	21	13.125	No
Anaeroplasma/Eubacterium	21	13.125	No
Candidatus Hakubanella/Eubacterium	21	13.125	No
Parasutterella/Eubacterium	20	12.5	No
Clostridium/Eubacterium	19	11.875	No
Fibrobacter/Eubacterium	19	11.875	No
Bacilliculturomica/Eubacterium	19	11.875	No
Synergistes/Eubacterium	19	11.875	No
Sharpea/Eubacterium	19	11.875	No
Calorimonas/Eubacterium	19	11.875	No
Trichococcus/Eubacterium	19	11.875	No
Alistipes/Eubacterium	18	11.25	No
Adlercreutzia/Eubacterium	18	11.25	No
Cloacibacillus/Eubacterium	18	11.25	No
Ochrobactrum/Eubacterium	18	11.25	No
Macrococcus/Eubacterium	18	11.25	No
Petroclostridium/Eubacterium	18	11.25	No
Blautia/Eubacterium	17	10.625	No
Hungatella/Eubacterium	17	10.625	No
Finegoldia/Eubacterium	17	10.625	No
Agathobaculum/Eubacterium	16	10	No
Anaerovibrio/Eubacterium	16	10	No
Bilophila/Eubacterium	15	9.375	No
Neobittarella/Eubacterium	15	9.375	No
Monoglobus/Eubacterium	14	8.75	No
Enterocloster/Eubacterium	14	8.75	No
Kineothrix/Eubacterium	14	8.75	No
Anaerolactibacter/Eubacterium	14	8.75	No
Xanthomonas/Eubacterium	14	8.75	No
Lachnoclostridium/Eubacterium	13	8.125	No
Mycoplasma/Eubacterium	13	8.125	No
Anaerostipes/Eubacterium	13	8.125	No
Papillibacter/Eubacterium	13	8.125	No
Christensenella/Eubacterium	13	8.125	No
Acetivibrio/Eubacterium	11	6.875	No
Micromonospora/Eubacterium	11	6.875	No
Leptospira/Eubacterium	11	6.875	No
Miniphocibacter/Eubacterium	11	6.875	No
Acinetobacter/Eubacterium	10	6.25	No
Lachnospira/Eubacterium	10	6.25	No
Pseudoclostridium/Eubacterium	10	6.25	No
Tyzzerella/Eubacterium	10	6.25	No
Parvibacter/Eubacterium	10	6.25	No
Desulfosporosinus/Eubacterium	10	6.25	No
Chryseobacterium/Eubacterium	10	6.25	No
Anoxybacillus/Eubacterium	10	6.25	No
Bacteroides/Eubacterium	9	5.625	No
Faecalibacterium/Eubacterium	9	5.625	No
Selenomonas/Eubacterium	9	5.625	No
Mailhella/Eubacterium	9	5.625	No
Cuneatibacter/Eubacterium	9	5.625	No
Lachnoanaerobaculum/Eubacterium	9	5.625	No
Anaerocolumna/Eubacterium	8	5	No
Mediterraneibacter/Eubacterium	8	5	No
Merdibacter/Eubacterium	8	5	No
Rikenella/Eubacterium	8	5	No
Bifidobacterium/Eubacterium	7	4.375	No
Neglecta/Eubacterium	7	4.375	No
Dialister/Eubacterium	7	4.375	No
Sphaerochaeta/Eubacterium	7	4.375	No
Gordonibacter/Eubacterium	7	4.375	No
Ileibacterium/Eubacterium	7	4.375	No
Anaerobutyricum/Eubacterium	7	4.375	No
Lupinus/Eubacterium	7	4.375	No
Leuconostoc/Eubacterium	7	4.375	No
Fundicoccus/Eubacterium	7	4.375	No
Massilimaliae/Eubacterium	6	3.75	No
Anaerofustis/Eubacterium	6	3.75	No
Harryflintia/Eubacterium	6	3.75	No
Sporobacter/Eubacterium	6	3.75	No
Pygmaiobacter/Eubacterium	6	3.75	No
Nocardiopsis/Eubacterium	6	3.75	No
Pseudoscardovia/Eubacterium	6	3.75	No
Flavonifractor/Eubacterium	5	3.125	No
Emergencia/Eubacterium	5	3.125	No
Veillonella/Eubacterium	5	3.125	No
Herbinix/Eubacterium	5	3.125	No
Faecalimonas/Eubacterium	5	3.125	No
Ruminobacter/Eubacterium	5	3.125	No
Thermoanaerobacter/Eubacterium	5	3.125	No
Rhodococcus/Eubacterium	5	3.125	No
Acetitomaculum/Eubacterium	5	3.125	No
Petrocella/Eubacterium	5	3.125	No
Roseburia/Eubacterium	4	2.5	No
Oscillibacter/Eubacterium	4	2.5	No
Streptococcus/Eubacterium	4	2.5	No
Butyricicoccus/Eubacterium	4	2.5	No
Sarcina/Eubacterium	4	2.5	No
Candidatus Stoquefichus/Eubacterium	4	2.5	No
Asaccharobacter/Eubacterium	4	2.5	No
Acetanaerobacterium/Eubacterium	4	2.5	No
Peptostreptococcus/Eubacterium	4	2.5	No
Succinivibrio/Eubacterium	4	2.5	No
Candidatus Galacturonibacter/Eubacterium	4	2.5	No
Megamonas/Eubacterium	4	2.5	No
Candidatus Arthromitus/Eubacterium	4	2.5	No
Intestinimonas/Eubacterium	3	1.875	No
Enterococcus/Eubacterium	3	1.875	No
Brachyspira/Eubacterium	3	1.875	No
Pseudoruminococcus/Eubacterium	3	1.875	No
Fournierella/Eubacterium	3	1.875	No
Peptoniphilus/Eubacterium	3	1.875	No
Capnocytophaga/Eubacterium	3	1.875	No
Hydrogenoanaerobacterium/Eubacterium	3	1.875	No
Smithella/Eubacterium	3	1.875	No
Caloranaerobacter/Eubacterium	3	1.875	No
Anaerobiospirillum/Eubacterium	3	1.875	No
Coprobacillus/Eubacterium	2	1.25	No
Ruthenibacterium/Eubacterium	2	1.25	No
Pseudomonas/Eubacterium	2	1.25	No
Succiniclasticum/Eubacterium	2	1.25	No
Bittarella/Eubacterium	2	1.25	No
Atopobium/Eubacterium	2	1.25	No
Geobacillus/Eubacterium	2	1.25	No
Parvimonas/Eubacterium	2	1.25	No
Subdoligranulum/Eubacterium	1	0.625	No
Schaedlerella/Eubacterium	1	0.625	No
Eggerthella/Eubacterium	1	0.625	No
Klebsiella/Eubacterium	1	0.625	No
Paramuribaculum/Eubacterium	1	0.625	No
Catenibacillus/Eubacterium	1	0.625	No
Lacrimispora/Eubacterium	1	0.625	No
Fusicatenibacter/Eubacterium	1	0.625	No
Anaerobium/Eubacterium	1	0.625	No
Frisingicoccus/Eubacterium	1	0.625	No
Hespellia/Eubacterium	1	0.625	No
Fretibacterium/Eubacterium	1	0.625	No
Dehalobacter/Eubacterium	1	0.625	No
Desulfotomaculum/Eubacterium	1	0.625	No
Agathobacter/Eubacterium	1	0.625	No
Deinococcus/Eubacterium	1	0.625	No
Treponema/Eubacterium	0	0	No
Solobacterium/Eubacterium	0	0	No
Denitrobacterium/Eubacterium	0	0	No
Anaerococcus/Eubacterium	0	0	No
Mahella/Eubacterium	0	0	No
Step 2: Performance of the Final PLS-DA model
Repetition	k-fold	Number of Variables	Number of Components	Missclassification Rate in the testing set (%)	Missclassification Rate in the testing set after permutation (%)
1	1	66	3	0	27.2727
1	2	66	3	0	63.6364
1	3	66	2	0	27.2727
1	4	66	3	0	36.3636
1	5	66	3	18.1818	63.6364
1	6	66	3	9.09091	63.6364
1	7	66	3	0	50
1	8	66	3	0	45.4545
2	1	66	3	0	63.6364
2	2	66	3	9.09091	54.5455
2	3	66	2	0	45.4545
2	4	66	3	18.1818	72.7273
2	5	66	3	9.09091	18.1818
2	6	66	3	0	36.3636
2	7	66	2	10	30
2	8	66	3	0	45.4545
3	1	66	3	9.09091	63.6364
3	2	66	3	0	45.4545
3	3	66	2	9.09091	36.3636
3	4	66	3	0	70
3	5	66	3	0	45.4545
3	6	66	3	9.09091	27.2727
3	7	66	3	18.1818	18.1818
3	8	66	3	9.09091	63.6364
4	1	66	3	0	36.3636
4	2	66	3	0	72.7273
4	3	66	3	9.09091	27.2727
4	4	66	3	27.2727	45.4545
4	5	66	2	9.09091	45.4545
4	6	66	3	18.1818	45.4545
4	7	66	3	18.1818	45.4545
4	8	66	3	0	80
5	1	66	3	18.1818	36.3636
5	2	66	3	0	63.6364
5	3	66	3	0	63.6364
5	4	66	2	0	63.6364
5	5	66	3	10	50
5	6	66	3	0	36.3636
5	7	66	3	9.09091	63.6364
5	8	66	3	18.1818	45.4545
6	1	66	2	0	27.2727
6	2	66	3	18.1818	36.3636
6	3	66	3	9.09091	63.6364
6	4	66	3	0	72.7273
6	5	66	3	0	60
6	6	66	2	0	36.3636
6	7	66	3	0	45.4545
6	8	66	3	36.3636	54.5455
7	1	66	3	18.1818	72.7273
7	2	66	3	20	50
7	3	66	3	9.09091	63.6364
7	4	66	3	9.09091	72.7273
7	5	66	2	0	36.3636
7	6	66	3	0	54.5455
7	7	66	3	9.09091	27.2727
7	8	66	3	0	27.2727
8	1	66	3	9.09091	45.4545
8	2	66	3	9.09091	54.5455
8	3	66	2	27.2727	27.2727
8	4	66	3	9.09091	45.4545
8	5	66	3	0	54.5455
8	6	66	3	0	36.3636
8	7	66	2	9.09091	54.5455
8	8	66	3	10	50
9	1	66	3	0	36.3636
9	2	66	3	18.1818	45.4545
9	3	66	2	0	50
9	4	66	2	18.1818	54.5455
9	5	66	3	0	54.5455
9	6	66	3	0	54.5455
9	7	66	3	0	63.6364
9	8	66	3	18.1818	36.3636
10	1	66	3	0	45.4545
10	2	66	3	0	45.4545
10	3	66	3	0	60
10	4	66	3	0	45.4545
10	5	66	3	9.09091	36.3636
10	6	66	3	9.09091	54.5455
10	7	66	3	0	36.3636
10	8	66	2	18.1818	81.8182
11	1	66	3	27.2727	27.2727
11	2	66	2	10	60
11	3	66	3	18.1818	36.3636
11	4	66	3	0	36.3636
11	5	66	3	0	27.2727
11	6	66	2	9.09091	63.6364
11	7	66	3	0	36.3636
11	8	66	3	0	63.6364
12	1	66	3	9.09091	45.4545
12	2	66	3	18.1818	63.6364
12	3	66	3	0	45.4545
12	4	66	3	9.09091	63.6364
12	5	66	3	0	45.4545
12	6	66	3	0	50
12	7	66	3	0	54.5455
12	8	66	2	18.1818	81.8182
13	1	66	3	9.09091	45.4545
13	2	66	3	0	63.6364
13	3	66	2	18.1818	45.4545
13	4	66	2	10	60
13	5	66	3	18.1818	36.3636
13	6	66	3	0	45.4545
13	7	66	3	0	54.5455
13	8	66	2	27.2727	36.3636
14	1	66	3	9.09091	36.3636
14	2	66	3	0	54.5455
14	3	66	3	0	54.5455
14	4	66	3	0	54.5455
14	5	66	3	9.09091	18.1818
14	6	66	3	0	50
14	7	66	3	0	54.5455
14	8	66	3	18.1818	45.4545
15	1	66	2	10	50
15	2	66	3	18.1818	45.4545
15	3	66	2	27.2727	45.4545
15	4	66	3	0	90.9091
15	5	66	3	9.09091	54.5455
15	6	66	3	9.09091	54.5455
15	7	66	2	0	9.09091
15	8	66	3	18.1818	54.5455
16	1	66	2	0	30
16	2	66	3	9.09091	81.8182
16	3	66	2	9.09091	36.3636
16	4	66	3	0	63.6364
16	5	66	3	9.09091	54.5455
16	6	66	2	9.09091	45.4545
16	7	66	2	9.09091	45.4545
16	8	66	3	0	63.6364
17	1	66	3	9.09091	45.4545
17	2	66	3	9.09091	45.4545
17	3	66	3	0	18.1818
17	4	66	3	0	72.7273
17	5	66	2	0	63.6364
17	6	66	3	18.1818	54.5455
17	7	66	3	0	45.4545
17	8	66	2	10	60
18	1	66	2	18.1818	27.2727
18	2	66	3	0	27.2727
18	3	66	3	0	54.5455
18	4	66	3	0	45.4545
18	5	66	3	0	45.4545
18	6	66	2	9.09091	36.3636
18	7	66	3	9.09091	27.2727
18	8	66	3	0	60
19	1	66	3	0	36.3636
19	2	66	3	9.09091	45.4545
19	3	66	3	9.09091	36.3636
19	4	66	3	0	60
19	5	66	3	0	81.8182
19	6	66	3	0	72.7273
19	7	66	3	0	18.1818
19	8	66	2	0	72.7273
20	1	66	3	0	54.5455
20	2	66	2	9.09091	45.4545
20	3	66	3	0	36.3636
20	4	66	3	10	70
20	5	66	2	18.1818	45.4545
20	6	66	3	0	45.4545
20	7	66	3	9.09091	45.4545
20	8	66	3	0	45.4545
VIP and regression Coefficiencts of microbial variables
alr-Genera	Averaged VIP1	Avergaed regression coefficient1	Genera	Family	Order	Class	Phyla	Kingdom
Akkermansia/Eubacterium	0.74+0.15	0.09+0.03	Akkermansia	Akkermansiaceae	Verrucomicrobiales	Verrucomicrobiae	Verrucomicrobia	Bacteria
Saccharomyces/Eubacterium	0.95+0.15	0.01+0.02	Saccharomyces	Saccharomycetaceae	Saccharomycetales	Saccharomycetes	Ascomycota	Eukaryota
Kazachstania/Eubacterium	0.87+0.14	-0.04+0.01	Kazachstania	Saccharomycetaceae	Saccharomycetales	Saccharomycetes	Ascomycota	Eukaryota
Megasphaera/Eubacterium	1.28+0.16	-0.57+0.09	Megasphaera	Veillonellaceae	Veillonellales	Negativicutes	Firmicutes	Bacteria
Acidaminococcus/Eubacterium	0.99+0.15	0.03+0.06	Acidaminococcus	Acidaminococcaceae	Acidaminococcales	Negativicutes	Firmicutes	Bacteria
Ndongobacter/Eubacterium	0.77+0.14	-0.08+0.02	Ndongobacter	NA	NA	NA	Firmicutes	Bacteria
Methanobrevibacter/Eubacterium	1.32+0.16	-0.08+0.01	Methanobrevibacter	Methanobacteriaceae	Methanobacteriales	Methanobacteria	Euryarchaeota	Archaea
Methanosphaera/Eubacterium	1.05+0.15	0.13+0.04	Methanosphaera	Methanobacteriaceae	Methanobacteriales	Methanobacteria	Euryarchaeota	Archaea
Escherichia/Eubacterium	1.66+0.15	-0.21+0.03	Escherichia	Enterobacteriaceae	Enterobacterales	Gammaproteobacteria	Proteobacteria	Bacteria
Legionella/Eubacterium	1.32+0.2	0.09+0.02	Legionella	Legionellaceae	Legionellales	Gammaproteobacteria	Proteobacteria	Bacteria
Erysipelatoclostridium/Eubacterium	1.00+0.18	0.07+0.03	Erysipelatoclostridium	Erysipelotrichaceae	Erysipelotrichales	Erysipelotrichia	Firmicutes	Bacteria
Faecalitalea/Eubacterium	0.99+0.18	0.11+0.02	Faecalitalea	Erysipelotrichaceae	Erysipelotrichales	Erysipelotrichia	Firmicutes	Bacteria
Lactimicrobium/Eubacterium	0.96+0.16	0.09+0.02	Lactimicrobium	Erysipelotrichaceae	Erysipelotrichales	Erysipelotrichia	Firmicutes	Bacteria
Massilicoli/Eubacterium	0.88+0.17	0.06+0.01	Massilicoli	Erysipelotrichaceae	Erysipelotrichales	Erysipelotrichia	Firmicutes	Bacteria
Catenibacterium/Eubacterium	0.84+0.17	-0.12+0.02	Catenibacterium	Erysipelotrichaceae	Erysipelotrichales	Erysipelotrichia	Firmicutes	Bacteria
Turicibacter/Eubacterium	0.82+0.13	-0.06+0.02	Turicibacter	Erysipelotrichaceae	Erysipelotrichales	Erysipelotrichia	Firmicutes	Bacteria
Dielma/Eubacterium	0.8+0.14	-0.01+0.03	Dielma	Erysipelotrichaceae	Erysipelotrichales	Erysipelotrichia	Firmicutes	Bacteria
Trichuris/Eubacterium	0.97+0.14	0.05+0.04	Trichuris	Trichuridae	Trichinellida	Enoplea	Nematoda	Eukaryota
Desulfovibrio/Eubacterium	1.04+0.14	0.04+0.02	Desulfovibrio	Desulfovibrionaceae	Desulfovibrionales	Deltaproteobacteria	Proteobacteria	Bacteria
Arabia/Eubacterium	0.96+0.14	0.15+0.03	Arabia	Eggerthellaceae	Eggerthellales	Coriobacteriia	Actinobacteria	Bacteria
Hungateiclostridium/Eubacterium	1.45+0.14	0.48+0.06	Hungateiclostridium	Hungateiclostridiaceae	Clostridiales	Clostridia	Firmicutes	Bacteria
Fonticella/Eubacterium	1.25+0.14	-0.05+0.02	Fonticella	Clostridiaceae	Clostridiales	Clostridia	Firmicutes	Bacteria
Flintibacter/Eubacterium	1.15+0.13	-0.34+0.05	Flintibacter	NA	Clostridiales	Clostridia	Firmicutes	Bacteria
Murimonas/Eubacterium	1.07+0.16	-0.04+0.06	Murimonas	Lachnospiraceae	Clostridiales	Clostridia	Firmicutes	Bacteria
Gemmiger/Eubacterium	1.07+0.15	0.27+0.05	Gemmiger	Ruminococcaceae	Clostridiales	Clostridia	Firmicutes	Bacteria
Coprococcus/Eubacterium	1.06+0.15	-0.2+0.05	Coprococcus	Lachnospiraceae	Clostridiales	Clostridia	Firmicutes	Bacteria
Mageeibacillus/Eubacterium	1.03+0.16	-0.08+0.01	Mageeibacillus	Hungateiclostridiaceae	Clostridiales	Clostridia	Firmicutes	Bacteria
Massilistercora/Eubacterium	1.02+0.17	-0.09+0.03	Massilistercora	NA	Clostridiales	Clostridia	Firmicutes	Bacteria
Robinsoniella/Eubacterium	0.96+0.13	-0.02+0.07	Robinsoniella	Lachnospiraceae	Clostridiales	Clostridia	Firmicutes	Bacteria
Ruminococcus/Eubacterium	0.95+0.16	-0.23+0.09	Ruminococcus	Ruminococcaceae	Clostridiales	Clostridia	Firmicutes	Bacteria
Marvinbryantia/Eubacterium	0.95+0.12	-0.01+0.05	Marvinbryantia	Lachnospiraceae	Clostridiales	Clostridia	Firmicutes	Bacteria
Catonella/Eubacterium	0.94+0.14	0.04+0.05	Catonella	Lachnospiraceae	Clostridiales	Clostridia	Firmicutes	Bacteria
Pseudoramibacter/Eubacterium	0.92+0.12	-0.03+0.02	Pseudoramibacter	Eubacteriaceae	Clostridiales	Clostridia	Firmicutes	Bacteria
Faecalicatena/Eubacterium	0.86+0.16	0.27+0.08	Faecalicatena	Lachnospiraceae	Clostridiales	Clostridia	Firmicutes	Bacteria
Angelakisella/Eubacterium	0.86+0.15	0.1+0.04	Angelakisella	Ruminococcaceae	Clostridiales	Clostridia	Firmicutes	Bacteria
Moorella/Eubacterium	0.85+0.17	0.24+0.06	Moorella	Thermoanaerobacteraceae	Thermoanaerobacterales	Clostridia	Firmicutes	Bacteria
Lactonifactor/Eubacterium	0.83+0.14	0.24+0.05	Lactonifactor	Clostridiaceae	Clostridiales	Clostridia	Firmicutes	Bacteria
Johnsonella/Eubacterium	0.8+0.19	-0.06+0.02	Johnsonella	Lachnospiraceae	Clostridiales	Clostridia	Firmicutes	Bacteria
Lachnobacterium/Eubacterium	0.79+0.14	0.06+0.03	Lachnobacterium	Lachnospiraceae	Clostridiales	Clostridia	Firmicutes	Bacteria
Anaerosacchariphilus/Eubacterium	0.77+0.14	0.02+0.02	Anaerosacchariphilus	Lachnospiraceae	Clostridiales	Clostridia	Firmicutes	Bacteria
Aminipila/Eubacterium	0.76+0.17	0.07+0.02	Aminipila	Clostridiales Family XIII. Incertae Sedis	Clostridiales	Clostridia	Firmicutes	Bacteria
Intestinibacillus/Eubacterium	0.73+0.17	-0.13+0.05	Intestinibacillus	Eubacteriaceae	Clostridiales	Clostridia	Firmicutes	Bacteria
Desulfitobacterium/Eubacterium	0.73+0.13	0.13+0.04	Desulfitobacterium	Peptococcaceae	Clostridiales	Clostridia	Firmicutes	Bacteria
Marasmitruncus/Eubacterium	0.72+0.17	0.08+0.03	Marasmitruncus	Ruminococcaceae	Clostridiales	Clostridia	Firmicutes	Bacteria
Chlamydia/Eubacterium	0.96+0.12	-0.01+0.03	Chlamydia	Chlamydiaceae	Chlamydiales	Chlamydiia	Chlamydiota	Bacteria
Oxalobacter/Eubacterium	1.06+0.13	0+0.02	Oxalobacter	Oxalobacteraceae	Burkholderiales	Betaproteobacteria	Proteobacteria	Bacteria
Sutterella/Eubacterium	0.94+0.14	0.11+0.04	Sutterella	Sutterellaceae	Burkholderiales	Betaproteobacteria	Proteobacteria	Bacteria
Candidatus Amulumruptor/Eubacterium	1.42+0.16	-0.07+0.01	Candidatus Amulumruptor	Muribaculaceae	Bacteroidales	Bacteroidia	Bacteroidetes	Bacteria
Odoribacter/Eubacterium	1.14+0.15	-0.09+0.01	Odoribacter	Odoribacteraceae	Bacteroidales	Bacteroidia	Bacteroidetes	Bacteria
Porphyromonas/Eubacterium	1.12+0.16	0.08+0.02	Porphyromonas	Porphyromonadaceae	Bacteroidales	Bacteroidia	Bacteroidetes	Bacteria
Coprobacter/Eubacterium	0.96+0.19	0.06+0.02	Coprobacter	Barnesiellaceae	Bacteroidales	Bacteroidia	Bacteroidetes	Bacteria
Butyricimonas/Eubacterium	0.94+0.14	-0.1+0.02	Butyricimonas	Odoribacteraceae	Bacteroidales	Bacteroidia	Bacteroidetes	Bacteria
Paraprevotella/Eubacterium	0.76+0.17	0.04+0.02	Paraprevotella	Prevotellaceae	Bacteroidales	Bacteroidia	Bacteroidetes	Bacteria
Phocaeicola/Eubacterium	0.73+0.16	0.09+0.03	Phocaeicola	NA	Bacteroidales	Bacteroidia	Bacteroidetes	Bacteria
Limosilactobacillus/Eubacterium	1.26+0.17	0.26+0.05	Limosilactobacillus	Lactobacillaceae	Lactobacillales	Bacilli	Firmicutes	Bacteria
Lysinibacillus/Eubacterium	1.12+0.17	0.1+0.02	Lysinibacillus	Bacillaceae	Bacillales	Bacilli	Firmicutes	Bacteria
Exiguobacterium/Eubacterium	1.09+0.14	-0.12+0.02	Exiguobacterium	NA	Bacillales	Bacilli	Firmicutes	Bacteria
Lactobacillus/Eubacterium	0.98+0.19	-0.37+0.08	Lactobacillus	Lactobacillaceae	Lactobacillales	Bacilli	Firmicutes	Bacteria
Staphylococcus/Eubacterium	0.95+0.19	0.25+0.07	Staphylococcus	Staphylococcaceae	Bacillales	Bacilli	Firmicutes	Bacteria
Listeria/Eubacterium	0.76+0.2	0.24+0.09	Listeria	Listeriaceae	Bacillales	Bacilli	Firmicutes	Bacteria
Cohnella/Eubacterium	0.72+0.19	0.04+0.02	Cohnella	Paenibacillaceae	Bacillales	Bacilli	Firmicutes	Bacteria
Bartonella/Eubacterium	1.06+0.14	0.02+0.01	Bartonella	Bartonellaceae	Rhizobiales	Alphaproteobacteria	Proteobacteria	Bacteria
Azospirillum/Eubacterium	0.68+0.18	0.04+0.02	Azospirillum	Rhodospirillaceae	Rhodospirillales	Alphaproteobacteria	Proteobacteria	Bacteria
Actinomyces/Eubacterium	1.09+0.14	-0.41+0.08	Actinomyces	Actinomycetaceae	Actinomycetales	Actinobacteria	Actinobacteria	Bacteria
Corynebacterium/Eubacterium	0.7+0.2	-0.14+0.05	Corynebacterium	Corynebacteriaceae	Corynebacteriales	Actinobacteria	Actinobacteria	Bacteria
Microbacterium/Eubacterium	0.61+0.17	-0.04+0.02	Microbacterium	Microbacteriaceae	Micrococcales	Actinobacteria	Actinobacteria	Bacteria
1Standard deviation computed from the distribution of 160 VIP and regression coefficients values from each of the 160 models
