# Supplementary material for: Correlated Responses to Selection for Intramuscular Fat on the Gut Microbiome in Rabbits
Source: Animals (Basel). 2024 Jul 16;14(14):2078. doi: 10.3390/ani14142078 (PMC11273372; doi:10.3390/ani14142078)
Supplement: Supplementary file 1 [file animals-14-02078-s001.zip › Table S6_V2.xlsx]

## Sheet: AF
Additional file. Results from the Regression Partial Least Squares Analysis in two steps to identify the additive log-ratio transformed Phyla abundances with intramuscular fat explanation ability.
Step 1: Variables selection
Repetition	k-fold	Number of Components	VIP threshold	Number of Variables	Q2
1	1	1	1.1	18	-0.209723
1	2	1	0.8	30	-0.0811822
1	3	1	0.9	26	-0.229226
1	4	1	0.8	28	-0.115063
1	5	1	0.9	23	0.10173
1	6	1	1	20	-0.52233
1	7	1	1	20	0.0536453
1	8	1	1.1	20	-0.0666124
2	1	1	1.1	17	0.172635
2	2	1	0.9	23	-0.707209
2	3	1	0.8	26	-0.544198
2	4	1	1.1	17	-0.0589769
2	5	2	0.9	23	-1.66277
2	6	1	1	19	0.157644
2	7	1	1.1	17	-0.203991
2	8	1	0.8	26	0.260446
3	1	1	1.1	17	-0.239368
3	2	1	0.9	23	-0.481241
3	3	1	0.9	21	0.00982196
3	4	1	1.1	17	-0.0360069
3	5	1	1.1	21	-0.396476
3	6	1	1	21	0.0168059
3	7	1	1.1	17	0.292158
3	8	1	0.9	28	0.321329
4	1	1	1	20	-0.238739
4	2	1	0.9	27	-0.224381
4	3	1	0.9	24	-0.0915578
4	4	1	0.9	27	-0.348724
4	5	1	1	21	-0.0824198
4	6	1	1.1	17	0.00636117
4	7	1	0.8	27	-0.601951
4	8	1	0.9	18	-0.169992
5	1	1	1.1	18	-0.349428
5	2	1	0.9	26	0.123337
5	3	1	0.9	23	-0.432725
5	4	1	0.9	26	0.144426
5	5	1	1	20	-0.235994
5	6	1	1.1	17	-0.0168635
5	7	1	0.9	23	-0.199102
5	8	1	0.9	23	-0.0384857
6	1	1	1.1	18	0.359786
6	2	1	1.1	18	-0.40339
6	3	1	1	21	0.33183
6	4	1	1.1	19	-0.392277
6	5	1	1	21	0.146682
6	6	1	0.8	26	-0.152303
6	7	1	1	20	-0.664659
6	8	1	0.8	25	-0.199214
7	1	1	0.9	26	-0.240514
7	2	1	1	20	0.240239
7	3	1	0.8	29	0.154426
7	4	1	1.1	15	-0.131857
7	5	1	1	21	-0.386471
7	6	1	1	22	-0.0832448
7	7	1	0.8	27	0.044319
7	8	1	0.8	28	0.22219
8	1	1	0.8	29	0.141682
8	2	1	0.8	27	0.218279
8	3	1	0.9	24	-0.571829
8	4	1	0.8	30	-0.0213502
8	5	1	0.8	26	-0.13308
8	6	1	0.9	25	-0.290977
8	7	1	0.8	26	-0.714029
8	8	1	0.8	30	-0.14297
9	1	1	1.1	19	-0.164785
9	2	1	1.1	20	-0.165923
9	3	1	1	22	0.388572
9	4	1	1	20	0.0145571
9	5	1	1	15	-0.260585
9	6	1	1.1	18	-0.125007
9	7	1	1	23	0.0131294
9	8	1	0.8	27	-0.243143
10	1	1	1.1	16	0.0147402
10	2	2	1.1	16	-1.9298
10	3	1	1.1	19	0.162566
10	4	1	0.9	25	-0.363718
10	5	1	1	20	0.0733468
10	6	1	1.1	19	-0.454029
10	7	1	0.8	25	-0.260581
10	8	1	1	21	-0.14821
11	1	1	0.8	26	-0.00341472
11	2	1	0.8	27	-0.280955
11	3	1	0.8	25	0.0323011
11	4	1	0.9	24	-0.243599
11	5	1	0.8	28	-0.242321
11	6	1	0.8	26	-0.592876
11	7	1	0.9	24	0.113918
11	8	1	0.8	31	-0.0809919
12	1	2	0.8	24	-1.30033
12	2	1	1	22	0.0313347
12	3	1	1.1	19	-0.270875
12	4	1	0.9	24	-0.0673169
12	5	1	1	22	0.145593
12	6	1	1.1	19	-0.155026
12	7	2	1.1	18	-0.203612
12	8	1	0.9	26	-0.207463
13	1	1	0.8	25	-0.398394
13	2	1	1	18	-0.0988926
13	3	1	1	18	-0.309943
13	4	1	1.1	18	-0.298412
13	5	1	0.8	27	-0.296976
13	6	1	0.8	24	0.0376909
13	7	1	1.1	18	-0.0535644
13	8	1	1	21	0.546621
14	1	1	0.8	25	-0.352484
14	2	1	1.1	16	0.212837
14	3	1	0.8	25	0.0274215
14	4	1	0.8	32	0.0846895
14	5	1	1.1	16	-0.533695
14	6	1	1.1	20	-0.614196
14	7	1	1	21	0.183341
14	8	1	1.1	17	0.13748
15	1	1	1.1	21	0.176399
15	2	1	1.1	16	-0.0290399
15	3	1	0.8	31	0.0282866
15	4	1	0.9	24	-0.36755
15	5	1	0.9	23	-0.766381
15	6	1	1	25	0.00723277
15	7	1	1.1	18	0.00442956
15	8	1	0.8	28	0.492207
16	1	1	0.8	26	-0.808479
16	2	1	0.8	29	-0.527024
16	3	1	0.8	31	0.103069
16	4	1	0.9	22	-0.0472953
16	5	1	1.1	14	-0.0780667
16	6	1	1	22	0.12444
16	7	1	0.9	25	-0.0861414
16	8	1	1	19	0.123024
17	1	1	0.8	29	-0.432601
17	2	1	1.1	16	-0.810133
17	3	1	0.9	25	-0.329982
17	4	1	1.1	15	0.117128
17	5	1	0.8	29	-0.181441
17	6	1	1.1	21	0.11376
17	7	1	1	19	0.153787
17	8	1	1	21	0.0517819
18	1	1	0.9	22	-0.0132118
18	2	1	0.8	25	-0.398401
18	3	1	1	18	-0.587222
18	4	1	1.1	20	-0.324301
18	5	1	0.8	27	-0.0875212
18	6	1	0.8	28	-0.226543
18	7	1	0.9	23	-0.0460031
18	8	1	0.8	29	0.127888
19	1	1	1	19	0.0754834
19	2	1	0.9	23	0.043462
19	3	1	0.8	29	-0.157757
19	4	1	1.1	21	-0.319108
19	5	1	1.1	18	-0.368887
19	6	1	0.8	29	0.101853
19	7	1	0.8	26	-0.297994
19	8	1	0.8	26	-0.34132
20	1	1	1.1	17	0.0764258
20	2	1	0.9	23	0.105195
20	3	1	1	20	0.189304
20	4	1	1	23	-0.708845
20	5	1	0.8	23	0.100383
20	6	1	0.8	23	-0.373205
20	7	1	0.8	27	0.267835
20	8	1	1.1	19	-0.295866
Variables selected to fit the final PLS Model (Those selected in at least 70% of the models)
alr-Genera	Number of times selected in a model	Number of times selected in a model (%)	Selected for Step 2
Proteobacteria/Fibrobacteres	160	100	Yes
Verrucomicrobia/Fibrobacteres	160	100	Yes
Ascomycota/Fibrobacteres	160	100	Yes
Candidatus.Saccharibacteria/Fibrobacteres	160	100	Yes
Chloroflexi/Fibrobacteres	160	100	Yes
Armatimonadetes/Fibrobacteres	153	95.625	Yes
Chlamydiae/Fibrobacteres	152	95	Yes
Gemmatimonadetes/Fibrobacteres	152	95	Yes
Candidatus.Poribacteria/Fibrobacteres	152	95	Yes
Elusimicrobia/Fibrobacteres	142	88.75	Yes
Lentisphaerae/Fibrobacteres	140	87.5	Yes
Basidiomycota/Fibrobacteres	137	85.625	Yes
Streptophyta/Fibrobacteres	126	78.75	Yes
Planctomycetes/Fibrobacteres	122	76.25	Yes
Chytridiomycota/Fibrobacteres	119	74.375	Yes
Chlorophyta/Fibrobacteres	118	73.75	Yes
Euryarchaeota/Fibrobacteres	116	72.5	Yes
Aquificae/Fibrobacteres	109	68.125	No
Candidatus.Rokubacteria/Fibrobacteres	104	65	No
Kiritimatiellaeota/Fibrobacteres	94	58.75	No
Candidatus.Hydrogenedentes/Fibrobacteres	92	57.5	No
Synergistetes/Fibrobacteres	85	53.125	No
Candidatus.Woesebacteria/Fibrobacteres	69	43.125	No
Deferribacteres/Fibrobacteres	59	36.875	No
Ignavibacteriae/Fibrobacteres	56	35	No
Bacillariophyta/Fibrobacteres	47	29.375	No
Chlorobi/Fibrobacteres	46	28.75	No
Actinobacteria/Fibrobacteres	36	22.5	No
Candidatus.Melainabacteria/Fibrobacteres	31	19.375	No
Acidobacteria/Fibrobacteres	30	18.75	No
Tenericutes/Fibrobacteres	29	18.125	No
Candidatus.Falkowbacteria/Fibrobacteres	25	15.625	No
Candidatus.Omnitrophica/Fibrobacteres	24	15	No
Candidatus.Marinimicrobia/Fibrobacteres	23	14.375	No
Uroviricota/Fibrobacteres	21	13.125	No
Bacteroidetes/Fibrobacteres	18	11.25	No
Thermotogae/Fibrobacteres	18	11.25	No
Chordata/Fibrobacteres	15	9.375	No
Nematoda/Fibrobacteres	14	8.75	No
Balneolaeota/Fibrobacteres	14	8.75	No
Parabasalia/Fibrobacteres	13	8.125	No
Candidatus.Sumerlaeota/Fibrobacteres	12	7.5	No
Candidatus.Nomurabacteria/Fibrobacteres	10	6.25	No
Fusobacteria/Fibrobacteres	9	5.625	No
Cyanobacteria/Fibrobacteres	9	5.625	No
Candidatus.Bathyarchaeota/Fibrobacteres	8	5	No
Thaumarchaeota/Fibrobacteres	8	5	No
Ciliophora/Fibrobacteres	7	4.375	No
Arthropoda/Fibrobacteres	6	3.75	No
Candidatus.Woesearchaeota/Fibrobacteres	6	3.75	No
Candidatus.Aminicenantes/Fibrobacteres	5	3.125	No
Candidatus.Peregrinibacteria/Fibrobacteres	5	3.125	No
Firmicutes/Fibrobacteres	4	2.5	No
Deinococcus.Thermus/Fibrobacteres	4	2.5	No
Nitrospirae/Fibrobacteres	3	1.875	No
Candidatus.Moranbacteria/Fibrobacteres	3	1.875	No
Mucoromycota/Fibrobacteres	3	1.875	No
Spirochaetes/Fibrobacteres	1	0.625	No
Phixviricota/Fibrobacteres	1	0.625	No
Crenarchaeota/Fibrobacteres	1	0.625	No
Candidatus.Riflebacteria/Fibrobacteres	0	0	No
Candidatus.Atribacteria/Fibrobacteres	0	0	No
Step 2: Performance of the Final PLS model
Repetition	k-fold	Number of Variables	Number of Components	Q2	Q2 Permutation
1	1	17	1	0.428521	-0.0107905
1	2	17	1	0.543118	-0.411534
1	3	17	1	-0.34761	-0.240051
1	4	17	1	-0.177631	-0.438335
1	5	17	1	0.350466	-0.0285923
1	6	17	1	0.244485	0.0106244
1	7	17	1	-0.0126656	-0.569597
1	8	17	1	-0.132782	-0.934075
2	1	17	1	0.205969	-0.113338
2	2	17	1	0.0265533	-0.215121
2	3	17	1	0.347804	-0.165552
2	4	17	1	-0.0668529	-0.132213
2	5	17	1	0.277051	0.245788
2	6	17	1	-0.175956	-0.121664
2	7	17	1	0.505941	-0.319821
2	8	17	1	0.220909	0.0198804
3	1	17	1	0.42598	0.165874
3	2	17	1	0.300405	-0.0700499
3	3	17	1	-0.167142	-0.566822
3	4	17	1	-0.79375	-0.496436
3	5	17	1	-0.0520241	0.236643
3	6	17	1	0.541549	-0.243578
3	7	17	1	0.297617	0.0402554
3	8	17	1	0.0197509	-0.535705
4	1	17	1	-0.132736	0.0482672
4	2	17	1	0.436241	-0.48351
4	3	17	1	0.450824	0.260117
4	4	17	1	0.232762	0.0360399
4	5	17	1	0.0110602	0.111529
4	6	17	1	0.11031	0.00620568
4	7	17	1	0.351646	0.099074
4	8	17	1	-0.0410318	-0.514415
5	1	17	1	-0.0455729	-0.24967
5	2	17	1	0.0864224	0.111002
5	3	17	1	0.381096	-0.0523727
5	4	17	1	0.217536	0.188865
5	5	17	1	0.547128	-0.281198
5	6	17	1	-0.122544	-0.491918
5	7	17	1	-0.0469776	-0.0321683
5	8	17	1	0.396593	-0.133403
6	1	17	1	0.352946	-0.298698
6	2	17	1	0.0289314	-0.0333202
6	3	17	1	0.212227	-0.136008
6	4	17	1	-0.105122	-0.398568
6	5	17	1	0.317821	-0.426065
6	6	17	1	0.090019	0.160317
6	7	17	1	0.391776	-0.429963
6	8	17	1	0.0502769	0.310157
7	1	17	1	-0.0792171	-0.376849
7	2	17	1	0.514422	-0.0662017
7	3	17	1	-0.499218	-0.344705
7	4	17	1	0.109706	-0.55091
7	5	17	1	0.589436	-0.289814
7	6	17	1	0.0222788	0.00808017
7	7	17	1	0.242469	-0.293301
7	8	17	1	0.181447	-0.0174973
8	1	17	2	-0.624948	-0.187518
8	2	17	1	0.112665	-0.468576
8	3	17	1	0.321078	-0.140399
8	4	17	1	-0.0920179	-0.356253
8	5	17	1	0.324215	-0.0620714
8	6	17	1	0.0556976	-0.160166
8	7	17	1	0.0290255	-0.0298293
8	8	17	1	0.37695	-0.0291066
9	1	17	1	0.106875	-0.110308
9	2	17	1	-0.997482	-0.556895
9	3	17	1	0.235238	-0.0664676
9	4	17	1	0.114738	0.207671
9	5	17	1	0.277502	-0.176703
9	6	17	1	0.38108	0.0789372
9	7	17	1	0.388639	-0.461944
9	8	17	1	0.0749612	-0.235445
10	1	17	1	0.0712211	-0.506871
10	2	17	1	-0.29764	-0.39452
10	3	17	1	0.130407	-0.371295
10	4	17	1	0.00278359	0.0776724
10	5	17	1	-0.266482	-0.110118
10	6	17	1	0.457236	-0.139056
10	7	17	1	0.335446	-0.250527
10	8	17	1	-0.0271024	0.131453
11	1	17	1	0.318369	-0.0525633
11	2	17	1	-0.142754	-0.209851
11	3	17	1	0.0469233	0.0421593
11	4	17	1	-0.505732	-0.0433122
11	5	17	1	0.262216	-0.258272
11	6	17	1	0.456886	0.0610521
11	7	17	1	0.365299	-0.0323988
11	8	17	1	0.358326	-0.498462
12	1	17	1	-0.0826195	0.408824
12	2	17	1	-0.103103	0.138004
12	3	17	1	-0.410485	0.213202
12	4	17	1	0.408177	-0.288751
12	5	17	2	0.0318558	-0.244821
12	6	17	1	0.194795	-0.228509
12	7	17	1	0.416575	-0.716456
12	8	17	1	0.0769402	-0.0801517
13	1	17	1	0.25331	0.0492435
13	2	17	1	0.426977	-0.642198
13	3	17	1	0.200331	-0.207124
13	4	17	1	0.217667	-0.588327
13	5	17	1	-0.275388	-0.202086
13	6	17	1	0.280756	-0.295087
13	7	17	1	0.245597	-0.28582
13	8	17	1	-0.183395	-0.500255
14	1	17	1	0.310746	-0.106152
14	2	17	1	-0.0363559	-0.264777
14	3	17	1	-0.923401	-0.126563
14	4	17	1	0.441755	-0.00563103
14	5	17	2	-0.311046	0.0634778
14	6	17	1	0.128726	0.0512955
14	7	17	1	0.0491458	0.0665082
14	8	17	1	0.216408	-0.151738
15	1	17	1	-0.162239	-0.175682
15	2	17	1	0.313259	-0.202612
15	3	17	1	0.335725	0.084892
15	4	17	1	0.605016	-0.337474
15	5	17	1	-0.37008	0.00128902
15	6	17	1	0.284356	-0.0406533
15	7	17	1	-0.0529441	-0.315937
15	8	17	1	0.517769	-0.202642
16	1	17	1	0.246683	-0.156581
16	2	17	1	0.106396	-0.695674
16	3	17	1	-0.216736	0.0104699
16	4	17	1	0.181399	0.0845742
16	5	17	1	-0.410624	0.110581
16	6	17	1	0.202835	-0.107921
16	7	17	1	0.389577	0.0140789
16	8	17	1	0.408963	0.141364
17	1	17	1	0.377323	0.0950705
17	2	17	1	0.249271	0.0462007
17	3	17	1	-0.181545	-0.175992
17	4	17	1	0.402454	0.1352
17	5	17	1	0.296791	-0.0150067
17	6	17	1	-0.10154	-0.0413582
17	7	17	1	0.455456	0.120388
17	8	17	1	0.0729844	0.0393771
18	1	17	1	-0.190503	-0.52215
18	2	17	1	0.300055	-0.064874
18	3	17	1	0.369807	0.131065
18	4	17	1	-0.0708572	-0.0241749
18	5	17	1	0.396948	0.0604055
18	6	17	1	-0.0769254	-0.323979
18	7	17	1	0.10428	0.319177
18	8	17	1	-0.0850149	0.127998
19	1	17	1	0.303025	0.173915
19	2	17	1	0.117464	0.254118
19	3	17	1	0.182036	-0.161914
19	4	17	1	0.401771	-0.675442
19	5	17	1	0.150394	-0.372381
19	6	17	1	0.241572	-0.0555458
19	7	17	1	-0.233173	-0.0873659
19	8	17	1	0.219934	-0.0413126
20	1	17	1	0.610532	-0.550413
20	2	17	1	0.537167	-0.0158735
20	3	17	1	0.0891906	-0.384742
20	4	17	1	0.344617	0.0460316
20	5	17	1	-0.0723734	0.1327
20	6	17	1	0.346733	-0.110573
20	7	17	1	-1.22238	-0.0652762
20	8	17	1	-0.118956	0.103838
VIP and regression Coefficiencts of microbial variables
alr-Phyla	Averaged VIP1	Avergaed regression coefficient1	Phyla Numerator	Kingdom
Proteobacteria/Fibrobacteres	1.13+0.17	0.11+0.02	Proteobacteria	Bacteria
Verrucomicrobia/Fibrobacteres	1.49+0.17	0.07+0.01	Verrucomicrobia	Bacteria
Ascomycota/Fibrobacteres	1.4+0.17	-0.06+0.01	Ascomycota	Fungi
Candidatus Saccharibacteria/Fibrobacteres	1.25+0.18	0.06+0.01	Candidatus Saccharibacteria	Bacteria
Euryarchaeota/Fibrobacteres	0.75+0.27	-0.03+0.02	Euryarchaeota	Archaea
Chloroflexi/Fibrobacteres	1.09+0.23	0.17+0.04	Chloroflexi	Bacteria
Lentisphaerae/Fibrobacteres	0.81+0.19	0.11+0.03	Lentisphaerae	Bacteria
Streptophyta/Fibrobacteres	0.71+0.19	0.04+0.01	Streptophyta	Plant
Planctomycetes/Fibrobacteres	0.71+0.19	0.11+0.03	Planctomycetes	Bacteria
Chytridiomycota/Fibrobacteres	0.74+0.23	0.06+0.02	Chytridiomycota	Fungi
Chlamydiae/Fibrobacteres	1+0.21	0.08+0.02	Chlamydiae	Bacteria
Armatimonadetes/Fibrobacteres	0.92+0.23	-0.06+0.02	Armatimonadetes	Bacteria
Gemmatimonadetes/Fibrobacteres	0.88+0.16	0.05+0.01	Gemmatimonadetes	Bacteria
Elusimicrobia/Fibrobacteres	0.79+0.18	0.04+0.01	Elusimicrobia	Bacteria
Chlorophyta/Fibrobacteres	0.73+0.27	-0.02+0.01	Chlorophyta	Bacteria
Basidiomycota/Fibrobacteres	0.83+0.21	0.02+0.01	Basidiomycota	Fungi
Candidatus Poribacteria/Fibrobacteres	0.91+0.23	-0.02+0.01	Candidatus Poribacteria	Bacteria
1Standard deviation computed from the distribution of 160 VIP and regression coefficients values from each of the 160 models
