# Supplementary material for: Correlated Responses to Selection for Intramuscular Fat on the Gut Microbiome in Rabbits
Source: Animals (Basel). 2024 Jul 16;14(14):2078. doi: 10.3390/ani14142078 (PMC11273372; doi:10.3390/ani14142078)
Supplement: Supplementary file 1 [file animals-14-02078-s001.zip › Table S7_V2.xlsx]

## Sheet: AF
Additional file. Results from the Regression Partial Least Squares Analysis in two steps to identify the additive log-ratio transformed genera abundances with intramuscular fat explanation ability.
Step 1: Variables selection
Repetition	k-fold	Number of Components	VIP threshold	Number of Variables	Q2
1	1	2	1.1	80	0.520268
1	2	5	1.1	88	0.460052
1	3	3	0.8	145	0.0265786
1	4	1	1	97	0.0491781
1	5	3	0.8	143	0.476954
1	6	3	1.1	82	-0.212128
1	7	3	1	102	0.33751
1	8	3	0.9	125	-0.347487
2	1	2	0.9	124	-0.0832239
2	2	4	1.1	87	0.0504898
2	3	2	0.8	144	-0.169848
2	4	3	1.1	85	0.349789
2	5	2	1	98	0.562296
2	6	2	1	101	0.307783
2	7	3	1	113	0.178438
2	8	3	1	98	0.597804
3	1	3	0.8	134	0.272736
3	2	3	0.8	146	0.34142
3	3	2	1.1	91	0.0323672
3	4	3	1.1	86	0.51472
3	5	4	0.9	116	0.290948
3	6	3	0.8	139	0.294339
3	7	3	1.1	94	-0.0769471
3	8	3	1.1	86	0.0497513
4	1	2	1.1	83	0.158228
4	2	3	0.8	138	0.444956
4	3	3	1	108	0.39404
4	4	3	0.8	138	0.204068
4	5	3	1	93	0.409759
4	6	3	1.1	85	0.0777217
4	7	2	1	102	0.396578
4	8	3	1	100	0.241793
5	1	2	1	102	0.160472
5	2	4	0.8	150	0.132696
5	3	3	1	105	0.108087
5	4	2	1.1	86	0.235047
5	5	3	1	102	0.575219
5	6	3	1.1	84	0.493072
5	7	2	1.1	80	-0.239423
5	8	3	1.1	83	0.229553
6	1	2	1	107	0.280361
6	2	4	0.8	145	0.315324
6	3	2	1.1	85	0.277293
6	4	3	1.1	84	0.275951
6	5	3	1.1	83	-0.175328
6	6	3	1	95	-0.081037
6	7	3	0.9	125	0.163896
6	8	3	1	95	0.430052
7	1	3	1	102	0.115099
7	2	3	1	100	0.0752824
7	3	3	1	107	-0.0877469
7	4	3	1.1	85	0.378587
7	5	3	0.9	116	0.520124
7	6	3	0.9	115	0.138151
7	7	3	1	99	0.371158
7	8	3	1	110	-0.0541994
8	1	2	0.8	140	0.257278
8	2	2	1	102	0.235492
8	3	3	0.9	115	0.0107621
8	4	3	1.1	91	0.0521715
8	5	3	0.9	120	0.0860245
8	6	2	1.1	81	-0.227849
8	7	2	1	103	0.301054
8	8	3	0.8	140	0.455014
9	1	3	0.8	136	-0.197767
9	2	2	1.1	84	0.467107
9	3	3	0.9	116	0.0155626
9	4	3	1.1	80	-0.156364
9	5	3	0.8	137	0.218268
9	6	3	1	105	0.690357
9	7	2	1.1	81	0.235098
9	8	3	1	105	0.550613
10	1	3	0.9	123	0.171098
10	2	3	0.9	113	0.5679
10	3	4	0.8	136	0.206091
10	4	3	1.1	73	0.243811
10	5	3	1	100	0.122323
10	6	2	1	108	0.517687
10	7	3	1.1	86	0.402594
10	8	3	0.9	125	0.21147
11	1	3	1	104	0.0336241
11	2	3	1	102	0.0898816
11	3	2	1	101	0.251771
11	4	3	0.8	145	0.0976206
11	5	4	0.9	114	0.327722
11	6	3	1.1	86	-0.0934313
11	7	3	0.8	135	0.449697
11	8	3	1.1	88	0.754221
12	1	4	0.8	152	0.382187
12	2	3	1	98	-0.205372
12	3	4	0.9	109	0.230058
12	4	3	1	97	0.111215
12	5	3	1.1	77	0.507618
12	6	2	1	103	0.423025
12	7	3	0.8	134	0.452802
12	8	3	1	100	-0.34976
13	1	4	0.8	140	-0.0666861
13	2	3	1.1	85	0.0626123
13	3	3	0.8	141	-0.408488
13	4	3	1	108	0.0633067
13	5	3	0.9	121	0.334402
13	6	3	0.9	121	0.348104
13	7	3	1.1	90	0.222921
13	8	2	0.9	119	0.570061
14	1	4	0.8	151	0.333844
14	2	2	1.1	80	0.105992
14	3	4	1	100	0.389476
14	4	2	1.1	89	-0.0608093
14	5	4	0.8	140	-0.0500088
14	6	3	1	102	0.611849
14	7	3	1.1	95	0.0744337
14	8	2	1.1	76	0.341457
15	1	3	1	102	-0.264573
15	2	3	1	113	0.244117
15	3	3	1.1	90	0.405217
15	4	3	1	103	0.100989
15	5	2	0.8	130	-0.0801706
15	6	2	1	100	0.230716
15	7	4	0.8	140	-0.220301
15	8	1	0.9	116	0.0925987
16	1	2	1.1	86	0.430863
16	2	3	0.8	147	-0.37338
16	3	4	1.1	87	0.316464
16	4	3	1	102	0.395217
16	5	5	0.9	119	-0.307088
16	6	3	1	94	0.356627
16	7	3	1	101	0.159654
16	8	3	1	99	0.0486914
17	1	3	1	92	0.204673
17	2	3	1.1	84	0.40537
17	3	3	0.8	135	0.323069
17	4	2	0.8	148	0.56852
17	5	3	1	106	-0.161805
17	6	2	1	97	0.346923
17	7	3	1	103	-0.014743
17	8	3	0.8	140	0.166976
18	1	4	0.8	146	0.315266
18	2	3	1	104	-0.113563
18	3	3	0.9	106	0.0194174
18	4	2	0.8	136	0.364522
18	5	2	1	112	0.533513
18	6	3	1.1	81	0.45593
18	7	4	1	103	0.0662108
18	8	2	1.1	85	0.572466
19	1	3	0.9	115	-0.14064
19	2	3	1	107	0.261949
19	3	3	1	102	-0.124257
19	4	3	0.9	120	0.284085
19	5	3	0.8	131	0.285844
19	6	3	1.1	83	0.302836
19	7	2	1.1	80	-0.120496
19	8	3	0.9	118	0.237221
20	1	3	1	95	0.226112
20	2	3	0.8	144	0.22354
20	3	4	0.9	121	-0.249384
20	4	3	0.9	120	0.224919
20	5	3	1.1	79	-0.714166
20	6	3	1	106	0.391096
20	7	2	1.1	89	0.22344
20	8	2	1	104	0.240443
Variables selected to fit the final PLS Model (Those selected in at least 70% of the models)
alr-Genera	Number of times selected in a model	Number of times selected in a model (%)	Selected for Step 2
Ruminococcus/Eubacterium	160	100	Yes
Saccharomyces/Eubacterium	160	100	Yes
Coprococcus/Eubacterium	160	100	Yes
Methanobrevibacter/Eubacterium	160	100	Yes
Desulfovibrio/Eubacterium	160	100	Yes
Gemmiger/Eubacterium	160	100	Yes
Flintibacter/Eubacterium	160	100	Yes
Escherichia/Eubacterium	160	100	Yes
Hungateiclostridium/Eubacterium	160	100	Yes
Sutterella/Eubacterium	160	100	Yes
Massilistercora/Eubacterium	160	100	Yes
Porphyromonas/Eubacterium	160	100	Yes
Catenibacterium/Eubacterium	160	100	Yes
Erysipelatoclostridium/Eubacterium	160	100	Yes
Turicibacter/Eubacterium	160	100	Yes
Lysinibacillus/Eubacterium	160	100	Yes
Faecalitalea/Eubacterium	160	100	Yes
Legionella/Eubacterium	160	100	Yes
Fonticella/Eubacterium	160	100	Yes
Kazachstania/Eubacterium	159	99.375	Yes
Thermoflavimicrobium/Eubacterium	159	99.375	Yes
Oxalobacter/Eubacterium	158	98.75	Yes
Candidatus Amulumruptor/Eubacterium	158	98.75	Yes
Helicobacter/Eubacterium	158	98.75	Yes
Pelotomaculum/Eubacterium	158	98.75	Yes
Aminipila/Eubacterium	158	98.75	Yes
Paraprevotella/Eubacterium	158	98.75	Yes
Bartonella/Eubacterium	158	98.75	Yes
Hydrogeniiclostidium/Eubacterium	157	98.125	Yes
Microbacterium/Eubacterium	157	98.125	Yes
Methanosphaera/Eubacterium	156	97.5	Yes
Akkermansia/Eubacterium	154	96.25	Yes
Limosilactobacillus/Eubacterium	154	96.25	Yes
Lactobacillus/Eubacterium	153	95.625	Yes
Azospirillum/Eubacterium	153	95.625	Yes
Catabacter/Eubacterium	153	95.625	Yes
Trichuris/Eubacterium	152	95	Yes
Megasphaera/Eubacterium	151	94.375	Yes
Enterorhabdus/Eubacterium	150	93.75	Yes
Faecalicatena/Eubacterium	149	93.125	Yes
Actinomyces/Eubacterium	149	93.125	Yes
Moorella/Eubacterium	148	92.5	Yes
Criibacterium/Eubacterium	148	92.5	Yes
Catonella/Eubacterium	146	91.25	Yes
Marasmitruncus/Eubacterium	145	90.625	Yes
Massilicoli/Eubacterium	144	90	Yes
Oribacterium/Eubacterium	140	87.5	Yes
Sporomusa/Eubacterium	138	86.25	Yes
Colidextribacter/Eubacterium	137	85.625	Yes
Mageeibacillus/Eubacterium	136	85	Yes
Phocaeicola/Eubacterium	135	84.375	Yes
Desulfitobacterium/Eubacterium	135	84.375	Yes
Robinsoniella/Eubacterium	134	83.75	Yes
Odoribacter/Eubacterium	132	82.5	Yes
Lactonifactor/Eubacterium	132	82.5	Yes
Enorma/Eubacterium	132	82.5	Yes
Listeria/Eubacterium	131	81.875	Yes
Fundicoccus/Eubacterium	131	81.875	Yes
Acetobacterium/Eubacterium	130	81.25	Yes
Prevotella/Eubacterium	129	80.625	Yes
Murimonas/Eubacterium	128	80	Yes
Turicimonas/Eubacterium	128	80	Yes
Dysosmobacter/Eubacterium	127	79.375	Yes
Bariatricus/Eubacterium	127	79.375	Yes
Adlercreutzia/Eubacterium	126	78.75	Yes
Slackia/Eubacterium	126	78.75	Yes
Marvinbryantia/Eubacterium	125	78.125	Yes
Intestinibaculum/Eubacterium	123	76.875	Yes
Exiguobacterium/Eubacterium	120	75	Yes
Aggregatibacter/Eubacterium	120	75	Yes
Ndongobacter/Eubacterium	116	72.5	Yes
Lachnobacterium/Eubacterium	115	71.875	Yes
Paenibacillus/Eubacterium	114	71.25	Yes
Candidatus Soleaferrea/Eubacterium	113	70.625	Yes
Butyricimonas/Eubacterium	111	69.375	No
Bacilliculturomica/Eubacterium	111	69.375	No
Faecalibacterium/Eubacterium	110	68.75	No
Erysipelothrix/Eubacterium	109	68.125	No
Raoultibacter/Eubacterium	108	67.5	No
Anaerococcus/Eubacterium	105	65.625	No
Serratia/Eubacterium	101	63.125	No
Stomatobaculum/Eubacterium	100	62.5	No
Shuttleworthia/Eubacterium	96	60	No
Mitsuokella/Eubacterium	96	60	No
Corynebacterium/Eubacterium	96	60	No
Gardnerella/Eubacterium	95	59.375	No
Staphylococcus/Eubacterium	92	57.5	No
Succinimonas/Eubacterium	92	57.5	No
Kineothrix/Eubacterium	91	56.875	No
Fastidiosipila/Eubacterium	89	55.625	No
Chlamydia/Eubacterium	88	55	No
Coprobacter/Eubacterium	88	55	No
Dehalococcoides/Eubacterium	87	54.375	No
Mogibacterium/Eubacterium	84	52.5	No
Lactococcus/Eubacterium	83	51.875	No
Kandleria/Eubacterium	82	51.25	No
Faecalicoccus/Eubacterium	81	50.625	No
Rhizobium/Eubacterium	80	50	No
Caprobacter/Eubacterium	80	50	No
Calorimonas/Eubacterium	78	48.75	No
Neocallimastix/Eubacterium	77	48.125	No
Subdoligranulum/Eubacterium	75	46.875	No
Angelakisella/Eubacterium	70	43.75	No
Gallicola/Eubacterium	69	43.125	No
Acidaminococcus/Eubacterium	68	42.5	No
Succiniclasticum/Eubacterium	66	41.25	No
Dielma/Eubacterium	64	40	No
Sellimonas/Eubacterium	63	39.375	No
Clostridioides/Eubacterium	62	38.75	No
Trueperella/Eubacterium	62	38.75	No
Propionibacterium/Eubacterium	62	38.75	No
Shewanella/Eubacterium	61	38.125	No
Epulopiscium/Eubacterium	58	36.25	No
Victivallis/Eubacterium	58	36.25	No
Intestinibacillus/Eubacterium	56	35	No
Anaeromassilibacillus/Eubacterium	55	34.375	No
Mobiluncus/Eubacterium	55	34.375	No
Candidatus Weimeria/Eubacterium	53	33.125	No
Pseudoalteromonas/Eubacterium	53	33.125	No
Mesorhizobium/Eubacterium	52	32.5	No
Parasutterella/Eubacterium	51	31.875	No
Extibacter/Eubacterium	49	30.625	No
Sedimentibacter/Eubacterium	49	30.625	No
Pseudoscardovia/Eubacterium	49	30.625	No
Pararhodospirillum/Eubacterium	49	30.625	No
Burkholderia/Eubacterium	48	30	No
Leptotrichia/Eubacterium	47	29.375	No
Hydrogenoanaerobacterium/Eubacterium	46	28.75	No
Anaerofustis/Eubacterium	45	28.125	No
Vibrio/Eubacterium	44	27.5	No
Anaerosacchariphilus/Eubacterium	42	26.25	No
Toxocara/Eubacterium	42	26.25	No
Eisenbergiella/Eubacterium	40	25	No
Barnesiella/Eubacterium	40	25	No
Parabacteroides/Eubacterium	39	24.375	No
Caproiciproducens/Eubacterium	39	24.375	No
Neobittarella/Eubacterium	39	24.375	No
Tyzzerella/Eubacterium	36	22.5	No
Lacrimispora/Eubacterium	35	21.875	No
Synergistes/Eubacterium	35	21.875	No
Bacteroides/Eubacterium	34	21.25	No
Anaerovorax/Eubacterium	34	21.25	No
Faecalimonas/Eubacterium	34	21.25	No
Pseudoclostridium/Eubacterium	33	20.625	No
Massilimicrobiota/Eubacterium	33	20.625	No
Capnocytophaga/Eubacterium	32	20	No
Parascardovia/Eubacterium	31	19.375	No
Gordonibacter/Eubacterium	30	18.75	No
Streptomyces/Eubacterium	30	18.75	No
Ileibacterium/Eubacterium	30	18.75	No
Cellulosilyticum/Eubacterium	30	18.75	No
Bifidobacterium/Eubacterium	29	18.125	No
Candidatus Stoquefichus/Eubacterium	29	18.125	No
Petrocella/Eubacterium	29	18.125	No
Schaedlerella/Eubacterium	28	17.5	No
Selenomonas/Eubacterium	28	17.5	No
Fibrobacter/Eubacterium	28	17.5	No
Mailhella/Eubacterium	28	17.5	No
Eggerthella/Eubacterium	28	17.5	No
Lachnotalea/Eubacterium	28	17.5	No
Butyrivibrio/Eubacterium	27	16.875	No
Muribaculum/Eubacterium	27	16.875	No
Blautia/Eubacterium	26	16.25	No
Hungatella/Eubacterium	26	16.25	No
Anaeroplasma/Eubacterium	26	16.25	No
Lachnospira/Eubacterium	25	15.625	No
Aneurinibacillus/Eubacterium	24	15	No
Campylobacter/Eubacterium	23	14.375	No
Evtepia/Eubacterium	23	14.375	No
Holdemania/Eubacterium	23	14.375	No
Brachyspira/Eubacterium	23	14.375	No
Dialister/Eubacterium	23	14.375	No
Mobilibacterium/Eubacterium	23	14.375	No
Atopobium/Eubacterium	22	13.75	No
Massilimaliae/Eubacterium	21	13.125	No
Desulfosporosinus/Eubacterium	21	13.125	No
Agathobacter/Eubacterium	21	13.125	No
Sporanaerobacter/Eubacterium	21	13.125	No
Mycoplasma/Eubacterium	20	12.5	No
Harryflintia/Eubacterium	19	11.875	No
Mahella/Eubacterium	19	11.875	No
Lactiplantibacillus/Eubacterium	19	11.875	No
Alistipes/Eubacterium	18	11.25	No
Klebsiella/Eubacterium	18	11.25	No
Veillonella/Eubacterium	18	11.25	No
Sphaerochaeta/Eubacterium	17	10.625	No
Pyramidobacter/Eubacterium	17	10.625	No
Duncaniella/Eubacterium	17	10.625	No
Carboxydothermus/Eubacterium	17	10.625	No
Chryseobacterium/Eubacterium	16	10	No
Desulfotomaculum/Eubacterium	16	10	No
Johnsonella/Eubacterium	16	10	No
Monoglobus/Eubacterium	15	9.375	No
Acetatifactor/Eubacterium	15	9.375	No
Anaerofilum/Eubacterium	15	9.375	No
Massilioclostridium/Eubacterium	15	9.375	No
Lupinus/Eubacterium	15	9.375	No
Arabia/Eubacterium	14	8.75	No
Peptoniphilus/Eubacterium	14	8.75	No
Peptostreptococcus/Eubacterium	14	8.75	No
Bilophila/Eubacterium	13	8.125	No
Roseburia/Eubacterium	12	7.5	No
Neglecta/Eubacterium	12	7.5	No
Anaerobutyricum/Eubacterium	12	7.5	No
Parvibacter/Eubacterium	12	7.5	No
Anaerotruncus/Eubacterium	11	6.875	No
Anaerostipes/Eubacterium	11	6.875	No
Drancourtella/Eubacterium	11	6.875	No
Brevibacillus/Eubacterium	11	6.875	No
Coprobacillus/Eubacterium	10	6.25	No
Acholeplasma/Eubacterium	10	6.25	No
Leucobacter/Eubacterium	10	6.25	No
Trichococcus/Eubacterium	10	6.25	No
Oscillibacter/Eubacterium	9	5.625	No
Anaerobium/Eubacterium	9	5.625	No
Sporobacter/Eubacterium	9	5.625	No
Rikenella/Eubacterium	9	5.625	No
Merdimonas/Eubacterium	9	5.625	No
Cohnella/Eubacterium	9	5.625	No
Butyricicoccus/Eubacterium	8	5	No
Lachnoclostridium/Eubacterium	8	5	No
Anaerocolumna/Eubacterium	8	5	No
Fusicatenibacter/Eubacterium	8	5	No
Fournierella/Eubacterium	8	5	No
Anaerolactibacter/Eubacterium	8	5	No
Aeromonas/Eubacterium	8	5	No
Leptospira/Eubacterium	8	5	No
Pseudobutyrivibrio/Eubacterium	7	4.375	No
Pygmaiobacter/Eubacterium	7	4.375	No
Ruminobacter/Eubacterium	7	4.375	No
Micromonospora/Eubacterium	7	4.375	No
Lactimicrobium/Eubacterium	7	4.375	No
Smithella/Eubacterium	7	4.375	No
Enterococcus/Eubacterium	6	3.75	No
Acetivibrio/Eubacterium	6	3.75	No
Solobacterium/Eubacterium	6	3.75	No
Fretibacterium/Eubacterium	6	3.75	No
Traorella/Eubacterium	6	3.75	No
Denitrobacterium/Eubacterium	6	3.75	No
Geobacillus/Eubacterium	6	3.75	No
Pseudoramibacter/Eubacterium	6	3.75	No
Thermoanaerobacter/Eubacterium	6	3.75	No
Rhodococcus/Eubacterium	6	3.75	No
Intestinimonas/Eubacterium	5	3.125	No
Fusobacterium/Eubacterium	5	3.125	No
Lawsonibacter/Eubacterium	5	3.125	No
Agathobaculum/Eubacterium	5	3.125	No
Succinivibrio/Eubacterium	5	3.125	No
Xanthomonas/Eubacterium	5	3.125	No
Finegoldia/Eubacterium	5	3.125	No
Collinsella/Eubacterium	4	2.5	No
Paramuribaculum/Eubacterium	4	2.5	No
Papillibacter/Eubacterium	4	2.5	No
Lachnoanaerobaculum/Eubacterium	4	2.5	No
Ruminiclostridium/Eubacterium	4	2.5	No
Sharpea/Eubacterium	4	2.5	No
Acetanaerobacterium/Eubacterium	4	2.5	No
Candidatus Galacturonibacter/Eubacterium	4	2.5	No
Caloranaerobacter/Eubacterium	4	2.5	No
Parvimonas/Eubacterium	4	2.5	No
Alkalibaculum/Eubacterium	4	2.5	No
Enterocloster/Eubacterium	3	1.875	No
Streptococcus/Eubacterium	3	1.875	No
Candidatus Borkfalkia/Eubacterium	3	1.875	No
Catenibacillus/Eubacterium	3	1.875	No
Paeniclostridium/Eubacterium	3	1.875	No
Frisingicoccus/Eubacterium	3	1.875	No
Hespellia/Eubacterium	3	1.875	No
Leuconostoc/Eubacterium	3	1.875	No
Petroclostridium/Eubacterium	3	1.875	No
Candidatus Hakubanella/Eubacterium	3	1.875	No
Candidatus Arthromitus/Eubacterium	3	1.875	No
Sporotomaculum/Eubacterium	3	1.875	No
Olsenella/Eubacterium	2	1.25	No
Treponema/Eubacterium	2	1.25	No
Cuneatibacter/Eubacterium	2	1.25	No
Anaerosporobacter/Eubacterium	2	1.25	No
Anaerotignum/Eubacterium	2	1.25	No
Pseudomonas/Eubacterium	2	1.25	No
Mediterraneibacter/Eubacterium	2	1.25	No
Bittarella/Eubacterium	2	1.25	No
Acidiphilium/Eubacterium	2	1.25	No
Phascolarctobacterium/Eubacterium	2	1.25	No
Allobaculum/Eubacterium	2	1.25	No
Dehalobacter/Eubacterium	2	1.25	No
Asaccharobacter/Eubacterium	2	1.25	No
Nocardiopsis/Eubacterium	2	1.25	No
Acetitomaculum/Eubacterium	2	1.25	No
Anaerobiospirillum/Eubacterium	2	1.25	No
Clostridium/Eubacterium	1	0.625	No
Pseudoflavonifractor/Eubacterium	1	0.625	No
Dorea/Eubacterium	1	0.625	No
Emergencia/Eubacterium	1	0.625	No
Ruthenibacterium/Eubacterium	1	0.625	No
Acinetobacter/Eubacterium	1	0.625	No
Pseudoruminococcus/Eubacterium	1	0.625	No
Christensenella/Eubacterium	1	0.625	No
Cloacibacillus/Eubacterium	1	0.625	No
Peptoanaerobacter/Eubacterium	1	0.625	No
Merdibacter/Eubacterium	1	0.625	No
Ochrobactrum/Eubacterium	1	0.625	No
Megamonas/Eubacterium	1	0.625	No
Deinococcus/Eubacterium	1	0.625	No
Flavonifractor/Eubacterium	0	0	No
Acutalibacter/Eubacterium	0	0	No
Bacillus/Eubacterium	0	0	No
Corallococcus/Eubacterium	0	0	No
Sarcina/Eubacterium	0	0	No
Anaerovibrio/Eubacterium	0	0	No
Herbinix/Eubacterium	0	0	No
Macrococcus/Eubacterium	0	0	No
Anoxybacillus/Eubacterium	0	0	No
Miniphocibacter/Eubacterium	0	0	No
Step 2: Performance of the Final PLS model
Repetition	k-fold	Number of Variables	Number of Components	Q2	Q2 Permutation
1	1	74	3	0.512243	-0.35445
1	2	74	3	0.822666	-0.380165
1	3	74	3	0.673471	-1.25038
1	4	74	4	0.694966	-0.358003
1	5	74	4	0.752874	-0.814361
1	6	74	3	0.630585	-0.0864195
1	7	74	2	0.61188	0.18137
1	8	74	3	0.613724	-0.65111
2	1	74	3	0.648411	-0.810852
2	2	74	3	0.0527691	-0.462766
2	3	74	3	0.83843	-0.78318
2	4	74	3	0.498025	-0.415157
2	5	74	3	0.790585	-0.124084
2	6	74	6	0.412761	-1.04706
2	7	74	4	0.664399	-0.334598
2	8	74	3	0.726002	0.58574
3	1	74	4	0.595352	-0.0423675
3	2	74	3	0.204724	-0.350875
3	3	74	3	0.63789	-0.555988
3	4	74	3	0.635849	-0.171844
3	5	74	4	0.517089	-0.372052
3	6	74	3	0.911831	-0.925513
3	7	74	3	0.71241	-0.123069
3	8	74	3	0.798326	0.234487
4	1	74	3	0.732379	-0.0900249
4	2	74	3	0.618545	-0.961153
4	3	74	3	0.572098	-0.506707
4	4	74	3	0.671825	-0.494664
4	5	74	3	0.762309	-0.388395
4	6	74	3	0.735141	-0.994883
4	7	74	3	0.598999	-0.525522
4	8	74	3	0.622906	-0.776003
5	1	74	3	0.792173	-0.172977
5	2	74	3	0.646744	-0.187016
5	3	74	3	0.791689	-0.375307
5	4	74	3	0.746069	0.219354
5	5	74	3	0.450134	-0.682389
5	6	74	4	0.894541	-0.237692
5	7	74	3	0.648721	-0.83956
5	8	74	4	0.635292	0.122742
6	1	74	3	0.801885	-0.51364
6	2	74	3	0.594082	-0.551795
6	3	74	4	0.496278	-0.322785
6	4	74	3	0.684216	-0.307506
6	5	74	3	0.722332	-0.29554
6	6	74	4	0.476077	-0.10258
6	7	74	3	0.596466	-0.278043
6	8	74	3	0.690166	-0.33261
7	1	74	2	0.933355	-0.074969
7	2	74	5	0.710291	-0.763423
7	3	74	3	0.858555	0.309087
7	4	74	3	0.77276	-0.00162342
7	5	74	3	0.486104	-0.325958
7	6	74	2	0.551061	0.22272
7	7	74	3	0.604095	-0.0493995
7	8	74	4	0.352862	0.00590108
8	1	74	3	0.758058	-0.338915
8	2	74	3	0.667688	-0.204569
8	3	74	3	0.764004	-0.323193
8	4	74	3	0.582414	-0.46216
8	5	74	4	0.645966	-0.236073
8	6	74	4	0.529316	-0.504551
8	7	74	3	0.737577	0.0975206
8	8	74	4	0.666528	-0.583731
9	1	74	3	0.79864	-0.445164
9	2	74	4	0.431751	-0.0155715
9	3	74	3	0.720258	-0.485692
9	4	74	3	0.815773	-1.13128
9	5	74	3	0.779745	-0.306606
9	6	74	3	0.850542	0.0232831
9	7	74	5	0.438017	-0.056282
9	8	74	4	0.42358	-0.614675
10	1	74	4	0.455115	-0.0791675
10	2	74	3	0.665564	0.370808
10	3	74	3	0.84249	0.150496
10	4	74	3	0.877954	-0.242273
10	5	74	3	0.8396	-0.462204
10	6	74	3	0.609868	0.299454
10	7	74	3	0.654277	-0.249712
10	8	74	3	0.473117	0.0628712
11	1	74	3	0.625265	-0.335801
11	2	74	4	0.644782	-0.530613
11	3	74	3	0.806126	-0.413802
11	4	74	4	0.500928	-0.380983
11	5	74	4	0.603397	-0.604876
11	6	74	4	0.607209	-0.807011
11	7	74	3	0.799147	-0.0862858
11	8	74	2	0.828439	0.0867923
12	1	74	3	0.434414	-0.351898
12	2	74	4	0.664726	-0.635643
12	3	74	4	0.687171	0.241666
12	4	74	4	0.181789	-0.143539
12	5	74	3	0.794536	-0.581094
12	6	74	3	0.762474	0.152461
12	7	74	3	0.913171	-0.0249334
12	8	74	3	0.729532	0.00646156
13	1	74	4	0.734189	0.0823269
13	2	74	4	0.584939	-0.446752
13	3	74	2	0.765797	-0.559296
13	4	74	4	0.664975	-0.492949
13	5	74	3	0.61911	-0.0748291
13	6	74	3	0.650649	-0.983516
13	7	74	3	0.778408	0.171259
13	8	74	4	0.418478	-1.70623
14	1	74	3	0.820412	-0.770766
14	2	74	3	0.478745	-0.704469
14	3	74	3	0.580157	-0.158599
14	4	74	3	0.623361	-0.516129
14	5	74	4	0.677848	-0.474684
14	6	74	3	0.738063	-0.0620133
14	7	74	3	0.804849	-0.59677
14	8	74	4	0.698799	0.00125797
15	1	74	2	0.497927	-0.0361775
15	2	74	3	0.412358	-0.101415
15	3	74	4	0.546114	-0.227757
15	4	74	4	0.315866	0.0407577
15	5	74	3	0.85088	-0.281847
15	6	74	3	0.628993	-0.41019
15	7	74	4	0.741304	-0.3032
15	8	74	3	0.829685	-0.893701
16	1	74	3	0.639633	-0.239584
16	2	74	3	0.821457	0.110384
16	3	74	4	0.690186	-0.291418
16	4	74	3	0.780325	-0.467576
16	5	74	3	0.738999	-0.289303
16	6	74	4	0.535763	-1.27761
16	7	74	4	0.686852	-0.383131
16	8	74	3	0.6876	-0.227554
17	1	74	3	0.625854	-0.680607
17	2	74	4	0.633838	-0.139539
17	3	74	3	0.539912	-0.145886
17	4	74	4	0.55836	-0.460822
17	5	74	3	0.671776	-0.185151
17	6	74	3	0.793119	0.00495307
17	7	74	4	0.710939	-0.175934
17	8	74	3	0.691587	-0.330773
18	1	74	3	0.760451	-0.513765
18	2	74	3	0.687206	-0.533673
18	3	74	3	0.726525	-0.180309
18	4	74	4	0.674306	0.114309
18	5	74	3	0.727953	-0.0389844
18	6	74	4	0.634293	-0.115758
18	7	74	3	0.611828	-0.682351
18	8	74	2	0.672075	-0.303778
19	1	74	4	0.585672	-0.293431
19	2	74	3	0.855116	-0.154833
19	3	74	3	0.839181	0.0382618
19	4	74	3	0.690109	-0.109975
19	5	74	3	0.738527	-0.20372
19	6	74	4	0.637913	0.371451
19	7	74	3	0.633963	-0.1924
19	8	74	4	0.443924	0.122829
20	1	74	3	0.687145	-0.414424
20	2	74	3	0.808812	-0.205078
20	3	74	4	0.713361	-0.586578
20	4	74	2	0.590187	-0.222338
20	5	74	7	0.58718	-0.0619107
20	6	74	2	0.612863	-1.35087
20	7	74	3	0.648945	0.0451527
20	8	74	3	0.564069	0.274796
VIP and regression Coefficients of microbial variables
alr-Genera	Averaged VIP1	Avergaed regression coefficient1	Genera	Family	Order	Class	Phyla	Kingdom
Ruminococcus/Eubacterium	0.99+0.14	-0.072+0.014	Ruminococcus	Ruminococcaceae	Clostridiales	Clostridia	Firmicutes	Bacteria
Akkermansia/Eubacterium	0.92+0.15	0.031+0.01	Akkermansia	Akkermansiaceae	Verrucomicrobiales	Verrucomicrobiae	Verrucomicrobia	Bacteria
Marvinbryantia/Eubacterium	0.84+0.13	0.003+0.016	Marvinbryantia	Lachnospiraceae	Clostridiales	Clostridia	Firmicutes	Bacteria
Oxalobacter/Eubacterium	1.23+0.11	-0.012+0.009	Oxalobacter	Oxalobacteraceae	Burkholderiales	Betaproteobacteria	Proteobacteria	Bacteria
Odoribacter/Eubacterium	0.97+0.14	-0.02+0.004	Odoribacter	Odoribacteraceae	Bacteroidales	Bacteroidia	Bacteroidetes	Bacteria
Phocaeicola/Eubacterium	0.73+0.15	0.025+0.007	Phocaeicola	NA	Bacteroidales	Bacteroidia	Bacteroidetes	Bacteria
Saccharomyces/Eubacterium	1.21+0.16	-0.007+0.008	Saccharomyces	Saccharomycetaceae	Saccharomycetales	Saccharomycetes	Ascomycota	Eukaryota
Coprococcus/Eubacterium	1.18+0.13	-0.083+0.018	Coprococcus	Lachnospiraceae	Clostridiales	Clostridia	Firmicutes	Bacteria
Methanobrevibacter/Eubacterium	1.16+0.14	-0.016+0.003	Methanobrevibacter	Methanobacteriaceae	Methanobacteriales	Methanobacteria	Euryarchaeota	Archaea
Candidatus Amulumruptor/Eubacterium	1.08+0.17	-0.014+0.002	Candidatus Amulumruptor	Muribaculaceae	Bacteroidales	Bacteroidia	Bacteroidetes	Bacteria
Paenibacillus/Eubacterium	0.84+0.13	-0.159+0.041	Paenibacillus	Paenibacillaceae	Bacillales	Bacilli	Firmicutes	Bacteria
Dysosmobacter/Eubacterium	0.73+0.15	0.033+0.019	Dysosmobacter	Oscillospiraceae	Eubacteriales	Clostridia	Bacillota	Bacteria
Oribacterium/Eubacterium	0.82+0.19	0.028+0.035	Oribacterium	Lachnospiraceae	Clostridiales	Clostridia	Firmicutes	Bacteria
Adlercreutzia/Eubacterium	0.8+0.14	0.057+0.011	Adlercreutzia	Eggerthellaceae	Eggerthellales	Coriobacteriia	Actinobacteria	Bacteria
Candidatus Soleaferrea/Eubacterium	0.68+0.16	-0.07+0.026	Candidatus Soleaferrea	Eubacteriales	Eubacteriales	Clostridia	Bacillota	Bacteria
Prevotella/Eubacterium	0.77+0.15	0.01+0.011	Prevotella	Prevotellaceae	Bacteroidales	Bacteroidia	Bacteroidetes	Bacteria
Lactobacillus/Eubacterium	0.89+0.16	-0.051+0.021	Lactobacillus	Lactobacillaceae	Lactobacillales	Bacilli	Firmicutes	Bacteria
Colidextribacter/Eubacterium	0.72+0.17	-0.041+0.016	Colidextribacter	Eubacteriales	Eubacteriales	Clostridia	Bacillota	Bacteria
Desulfovibrio/Eubacterium	1.23+0.17	0.013+0.007	Desulfovibrio	Desulfovibrionaceae	Desulfovibrionales	Deltaproteobacteria	Proteobacteria	Bacteria
Gemmiger/Eubacterium	1.14+0.15	0.077+0.014	Gemmiger	Ruminococcaceae	Clostridiales	Clostridia	Firmicutes	Bacteria
Robinsoniella/Eubacterium	0.99+0.12	0.025+0.019	Robinsoniella	Lachnospiraceae	Clostridiales	Clostridia	Firmicutes	Bacteria
Murimonas/Eubacterium	0.85+0.15	0.007+0.018	Murimonas	Lachnospiraceae	Clostridiales	Clostridia	Firmicutes	Bacteria
Flintibacter/Eubacterium	1.12+0.15	-0.07+0.014	Flintibacter	NA	Clostridiales	Clostridia	Firmicutes	Bacteria
Megasphaera/Eubacterium	0.86+0.16	-0.083+0.026	Megasphaera	Veillonellaceae	Veillonellales	Negativicutes	Firmicutes	Bacteria
Listeria/Eubacterium	0.81+0.17	0.109+0.029	Listeria	Listeriaceae	Bacillales	Bacilli	Firmicutes	Bacteria
Desulfitobacterium/Eubacterium	0.72+0.15	0.041+0.01	Desulfitobacterium	Peptococcaceae	Clostridiales	Clostridia	Firmicutes	Bacteria
Enterorhabdus/Eubacterium	0.88+0.14	0.046+0.012	Enterorhabdus	Eggerthellaceae	Eggerthellales	Coriobacteriia	Actinobacteria	Bacteria
Slackia/Eubacterium	0.88+0.14	0.078+0.015	Slackia	Eggerthellaceae	Eggerthellales	Coriobacteriia	Actinobacteria	Bacteria
Faecalicatena/Eubacterium	0.91+0.16	0.12+0.027	Faecalicatena	Lachnospiraceae	Clostridiales	Clostridia	Firmicutes	Bacteria
Methanosphaera/Eubacterium	0.87+0.22	0.031+0.011	Methanosphaera	Methanobacteriaceae	Methanobacteriales	Methanobacteria	Euryarchaeota	Archaea
Hydrogeniiclostidium/Eubacterium	0.95+0.17	-0.068+0.016	Hydrogeniiclostidium	Oscillospiraceae	Eubacteriales	Clostridia	Bacillota	Bacteria
Lactonifactor/Eubacterium	0.81+0.17	0.065+0.015	Lactonifactor	Clostridiaceae	Clostridiales	Clostridia	Firmicutes	Bacteria
Azospirillum/Eubacterium	0.82+0.16	0.018+0.006	Azospirillum	Rhodospirillaceae	Rhodospirillales	Alphaproteobacteria	Proteobacteria	Bacteria
Escherichia/Eubacterium	1.61+0.14	-0.052+0.007	Escherichia	Enterobacteriaceae	Enterobacterales	Gammaproteobacteria	Proteobacteria	Bacteria
Bariatricus/Eubacterium	0.73+0.14	0.018+0.011	Bariatricus	Lachnospiraceae	Clostridiales	Clostridia	Firmicutes	Bacteria
Actinomyces/Eubacterium	0.85+0.15	-0.081+0.02	Actinomyces	Actinomycetaceae	Actinomycetales	Actinobacteria	Actinobacteria	Bacteria
Hungateiclostridium/Eubacterium	1.33+0.15	0.15+0.028	Hungateiclostridium	Hungateiclostridiaceae	Clostridiales	Clostridia	Firmicutes	Bacteria
Sutterella/Eubacterium	1.09+0.1	0.005+0.012	Sutterella	Sutterellaceae	Burkholderiales	Betaproteobacteria	Proteobacteria	Bacteria
Acetobacterium/Eubacterium	0.77+0.16	0.033+0.013	Acetobacterium	Eubacteriaceae	Clostridiales	Clostridia	Firmicutes	Bacteria
Kazachstania/Eubacterium	0.9+0.16	-0.011+0.004	Kazachstania	Saccharomycetaceae	Saccharomycetales	Saccharomycetes	Ascomycota	Eukaryota
Trichuris/Eubacterium	1.06+0.13	-0.007+0.015	Trichuris	Trichuridae	Trichinellida	Enoplea	Nematoda	Eukaryota
Moorella/Eubacterium	0.9+0.15	0.07+0.014	Moorella	Thermoanaerobacteraceae	Thermoanaerobacterales	Clostridia	Firmicutes	Bacteria
Turicimonas/Eubacterium	1.12+0.09	-0.018+0.011	Turicimonas	Sutterellaceae	Burkholderiales	Betaproteobacteria	Proteobacteria	Bacteria
Massilistercora/Eubacterium	1.08+0.16	-0.027+0.011	Massilistercora	NA	Clostridiales	Clostridia	Firmicutes	Bacteria
Porphyromonas/Eubacterium	1.3+0.15	0.022+0.004	Porphyromonas	Porphyromonadaceae	Bacteroidales	Bacteroidia	Bacteroidetes	Bacteria
Helicobacter/Eubacterium	1.09+0.2	-0.027+0.01	Helicobacter	Helicobacteraceae	Campylobacterales	Epsilonproteobacteria	Proteobacteria	Bacteria
Lachnobacterium/Eubacterium	0.68+0.19	0.024+0.008	Lachnobacterium	Lachnospiraceae	Clostridiales	Clostridia	Firmicutes	Bacteria
Limosilactobacillus/Eubacterium	0.93+0.17	0.065+0.014	Limosilactobacillus	Lactobacillaceae	Lactobacillales	Bacilli	Firmicutes	Bacteria
Catonella/Eubacterium	0.78+0.12	0.015+0.016	Catonella	Lachnospiraceae	Clostridiales	Clostridia	Firmicutes	Bacteria
Catenibacterium/Eubacterium	1.08+0.16	-0.045+0.008	Catenibacterium	Erysipelotrichaceae	Erysipelotrichales	Erysipelotrichia	Firmicutes	Bacteria
Marasmitruncus/Eubacterium	0.93+0.2	0.033+0.009	Marasmitruncus	Ruminococcaceae	Clostridiales	Clostridia	Firmicutes	Bacteria
Enorma/Eubacterium	0.81+0.14	-0.001+0.006	Enorma	Coriobacteriaceae	Coriobacteriales	Coriobacteria	Actinomycetota	Bacteria
Sporomusa/Eubacterium	0.87+0.13	0.039+0.009	Sporomusa	Sporomusaceae	Selenomonadales	Negativicutes	Firmicutes	Bacteria
Ndongobacter/Eubacterium	0.82+0.15	-0.025+0.005	Ndongobacter	NA	NA	NA	Firmicutes	Bacteria
Erysipelatoclostridium/Eubacterium	1.02+0.13	0.02+0.007	Erysipelatoclostridium	Erysipelotrichaceae	Erysipelotrichales	Erysipelotrichia	Firmicutes	Bacteria
Microbacterium/Eubacterium	0.86+0.17	-0.022+0.005	Microbacterium	Microbacteriaceae	Micrococcales	Actinobacteria	Actinobacteria	Bacteria
Pelotomaculum/Eubacterium	0.85+0.14	-0.027+0.01	Pelotomaculum	Desulfotomaculaceae	Eubacteriales	Clostridia	Bacillota	Bacteria
Turicibacter/Eubacterium	1.53+0.17	-0.029+0.007	Turicibacter	Erysipelotrichaceae	Erysipelotrichales	Erysipelotrichia	Firmicutes	Bacteria
Mageeibacillus/Eubacterium	0.84+0.13	-0.02+0.004	Mageeibacillus	Hungateiclostridiaceae	Clostridiales	Clostridia	Firmicutes	Bacteria
Exiguobacterium/Eubacterium	0.78+0.11	-0.025+0.007	Exiguobacterium	NA	Bacillales	Bacilli	Firmicutes	Bacteria
Aminipila/Eubacterium	0.96+0.16	0.021+0.005	Aminipila	Clostridiales Family XIII. Incertae Sedis	Clostridiales	Clostridia	Firmicutes	Bacteria
Lysinibacillus/Eubacterium	1.12+0.13	0.035+0.006	Lysinibacillus	Bacillaceae	Bacillales	Bacilli	Firmicutes	Bacteria
Paraprevotella/Eubacterium	0.92+0.17	0.008+0.005	Paraprevotella	Prevotellaceae	Bacteroidales	Bacteroidia	Bacteroidetes	Bacteria
Bartonella/Eubacterium	0.97+0.15	0.006+0.004	Bartonella	Bartonellaceae	Rhizobiales	Alphaproteobacteria	Proteobacteria	Bacteria
Catabacter/Eubacterium	1.14+0.16	-0.034+0.007	Catabacter	Christensenellaceae	Eubacteriales	Clostridia	Bacillota	Bacteria
Criibacterium/Eubacterium	1.08+0.13	0.037+0.006	Criibacterium	Peptostreptococcaceae	Clostridiales	Clostridia	Firmicutes	Bacteria
Faecalitalea/Eubacterium	1.02+0.12	0.037+0.008	Faecalitalea	Erysipelotrichaceae	Erysipelotrichales	Erysipelotrichia	Firmicutes	Bacteria
Intestinibaculum/Eubacterium	0.71+0.16	-0.007+0.006	Intestinibaculum	Erysipelotrichaceae	Erysipelotrichales	Erysipelotrichia	Firmicutes	Bacteria
Fundicoccus/Eubacterium	0.93+0.12	0.008+0.009	Fundicoccus	Aerococcaceae	Lactobacillales	Bacilli	Firmicutes	Bacteria
Thermoflavimicrobium/Eubacterium	1.06+0.18	-0.036+0.009	Thermoflavimicrobium	Thermoactinomycetaceae	Bacillales	Bacilli	Firmicutes	Bacteria
Legionella/Eubacterium	1.56+0.17	0.031+0.004	Legionella	Legionellaceae	Legionellales	Gammaproteobacteria	Proteobacteria	Bacteria
Fonticella/Eubacterium	1.27+0.15	-0.018+0.003	Fonticella	Clostridiaceae	Clostridiales	Clostridia	Firmicutes	Bacteria
Aggregatibacter/Eubacterium	1.02+0.09	-0.007+0.01	Aggregatibacter	Pasteurellaceae	Pasteurellales	Gammaproteobacteria	Proteobacteria	Bacteria
Massilicoli/Eubacterium	0.85+0.18	0.016+0.005	Massilicoli	Erysipelotrichaceae	Erysipelotrichales	Erysipelotrichia	Firmicutes	Bacteria
1Standard deviation computed from the distribution of 160 VIP and regression coefficients values from each of the 160 models
