# Supplementary material for: Correlated Responses to Selection for Intramuscular Fat on the Gut Microbiome in Rabbits
Source: Animals (Basel). 2024 Jul 16;14(14):2078. doi: 10.3390/ani14142078 (PMC11273372; doi:10.3390/ani14142078)
Supplement: Supplementary file 1 [file animals-14-02078-s001.zip › Table S8_V2.xlsx]

## Sheet: AF
Additional file. Differences between genetic IMF-lines in additive log ratio transformed abundance of selected Phyla or genera presenting a correlated response to selection
alr-Phylum	Mean alr-abundance	SD	H- L1	HPD95%2		P03	H - L (units of SD or effect size)	HPD95% (units of SD)
Verrucomicrobia/Fibrobacteres	4.95043	0.643738	0.406922	0.133675	0.682087	0.9984	0.632124	0.207654	1.05957
Armatimonadetes/Fibrobacteres	-3.71856	0.448477	-0.206743	-0.378348	-0.0195453	0.988	-0.46099	-0.843629	-0.0435815
Chloroflexi/Fibrobacteres	0.0330693	0.186596	0.0792864	0.00144856	0.160925	0.9724	0.424909	0.00776308	0.862425
Euryarchaeota/Fibrobacteres	1.31168	0.776045	-0.336105	-0.668792	-0.00309754	0.976	-0.4331	-0.861796	-0.00399145
Ascomycota/Fibrobacteres	-0.186569	0.677424	-0.304559	-0.579141	-0.0109798	0.9804	-0.449584	-0.854917	-0.0162082
Proteobacteria/Fibrobacteres	5.03372	0.286241	0.0976728	-0.0256875	0.218472	0.9416	0.341226	-0.0897408	0.763245
Basidiomycota/Fibrobacteres	-5.06285	1.13634	0.384505	-0.068003	0.875477	0.942	0.338371	-0.0598439	0.770436
Candidatus Saccharibacteria/Fibrobacteres	2.14036	0.647413	0.216081	-0.0701669	0.480216	0.9356	0.333761	-0.10838	0.741746
Chytridiomycota/Fibrobacteres	-1.45934	0.354477	0.121277	-0.0375985	0.26466	0.9412	0.342131	-0.106068	0.746621
Elusimicrobia/Fibrobacteres	-3.30549	0.605434	0.185565	-0.0496376	0.448003	0.9212	0.3065	-0.0819867	0.739969
alr-Genera	Mean alr-abundance	SD	H- L1	HPD95%2		P03	H - L (units of SD or effect size)	HPD95% (units of SD)
Escherichia/Eubacterium	-4.01144	0.684016	-0.474737	-0.777146	-0.193038	0.9996	-0.694044	-1.13615	-0.282213
Fonticella/Eubacterium	-7.44283	1.22252	-0.743325	-1.28259	-0.258211	0.9976	-0.608029	-1.04914	-0.211213
Candidatus Amulumruptor/Eubacterium	-4.22685	1.9872	-1.16842	-2.054	-0.378698	0.9968	-0.587973	-1.03362	-0.190569
Methanobrevibacter/Eubacterium	-1.76742	1.6517	-0.833576	-1.49321	-0.12587	0.9908	-0.504676	-0.904042	-0.0762061
Massilistercora/Eubacterium	-5.00575	0.521823	-0.238919	-0.458471	-0.0221562	0.9896	-0.457854	-0.878595	-0.0424592
Coprococcus/Eubacterium	-1.44941	0.300413	-0.145005	-0.269404	-0.0148318	0.9888	-0.482685	-0.896777	-0.0493713
Murimonas/Eubacterium	-3.18502	0.430252	-0.199805	-0.38498	-0.0233181	0.9856	-0.46439	-0.894777	-0.0541963
Exiguobacterium/Eubacterium	-6.68931	0.829391	-0.404593	-0.752436	-0.0582051	0.9852	-0.48782	-0.907216	-0.0701782
Megasphaera/Eubacterium	-2.45669	0.254772	-0.113165	-0.214834	-0.00443843	0.984	-0.44418	-0.84324	-0.0174212
Flintibacter/Eubacterium	-3.47098	0.314001	-0.152493	-0.287748	-0.0195914	0.9824	-0.485645	-0.916392	-0.0623928
Mageeibacillus/Eubacterium	-6.64747	1.11955	-0.478689	-0.917275	-0.00382199	0.978	-0.427573	-0.819325	-0.00341386
Robinsoniella/Eubacterium	-3.19412	0.258794	-0.0997831	-0.211514	0.0108653	0.9656	-0.38557	-0.817308	0.0419844
Ruminococcus/Eubacterium	2.8533	0.246557	-0.0956504	-0.20557	0.00557466	0.9616	-0.387945	-0.833764	0.0226101
Actinomyces/Eubacterium	-4.58422	0.327682	-0.120812	-0.253647	0.0283027	0.956	-0.368686	-0.774066	0.0863726
Lactobacillus/Eubacterium	-1.83397	0.258709	-0.0985966	-0.201819	0.0158365	0.9556	-0.38111	-0.7801	0.0612136
Kazachstania/Eubacterium	-6.82776	0.999704	-0.382715	-0.795275	0.0593929	0.9516	-0.382828	-0.79551	0.0594105
Turicibacter/Eubacterium	-6.73577	1.03429	-0.366454	-0.81857	0.0796802	0.9468	-0.354305	-0.791432	0.0770385
Saccharomyces/Eubacterium	-3.01851	0.745689	-0.264578	-0.574448	0.0652865	0.946	-0.354811	-0.770359	0.0875519
Marvinbryantia/Eubacterium	-0.933714	0.31116	-0.104278	-0.23746	0.0284441	0.9344	-0.335128	-0.763144	0.0914131
Odoribacter/Eubacterium	-1.78702	1.2487	-0.405341	-0.937281	0.128379	0.9316	-0.324609	-0.750602	0.10281
Catenibacterium/Eubacterium	-5.5397	0.673216	-0.212943	-0.522588	0.0560675	0.9228	-0.316306	-0.776255	0.083283
Microbacterium/Eubacterium	-4.95434	0.993899	-0.258758	-0.647512	0.19505	0.8908	-0.260347	-0.651487	0.196247
Ndongobacter/Eubacterium	-5.9204	0.947067	-0.213043	-0.5932	0.199656	0.8356	-0.224951	-0.626355	0.210815
Listeria/Eubacterium	-3.62294	0.202012	0.0632667	-0.0134096	0.155717	0.9376	0.313183	-0.0663802	0.77083
Faecalicatena/Eubacterium	-4.02383	0.236307	0.083346	-0.0278354	0.176291	0.9472	0.352702	-0.117793	0.746025
Lactonifactor/Eubacterium	-4.86562	0.34845	0.0915351	-0.0539682	0.238592	0.8964	0.262692	-0.154881	0.684723
Moorella/Eubacterium	-4.4744	0.38664	0.122163	-0.0403902	0.289476	0.9288	0.315961	-0.104465	0.748697
Trichuris/Eubacterium	-3.67748	0.338907	0.13599	-0.00702491	0.289109	0.962	0.401261	-0.0207281	0.853063
Catonella/Eubacterium	-4.72282	0.359365	0.144036	-0.0170262	0.292947	0.9628	0.400807	-0.0473786	0.81518
Phocaeicola/Eubacterium	-0.486641	0.854889	0.24457	-0.147093	0.595937	0.9032	0.286084	-0.172061	0.697093
Desulfitobacterium/Eubacterium	-3.69183	0.502277	0.14619	-0.0591188	0.354923	0.9056	0.291055	-0.117702	0.706629
Azospirillum/Eubacterium	-4.71625	0.804717	0.242174	-0.114163	0.572884	0.9196	0.300943	-0.141867	0.711907
Marasmitruncus/Eubacterium	-5.52467	0.646052	0.188952	-0.0626274	0.460087	0.92	0.292473	-0.0969386	0.712152
Akkermansia/Eubacterium	0.913585	0.772765	0.242496	-0.0747542	0.576435	0.9264	0.313802	-0.096736	0.745938
Aminipila/Eubacterium	-6.28328	1.01247	0.330529	-0.0911842	0.763985	0.9332	0.326459	-0.0900611	0.754575
Paraprevotella/Eubacterium	-4.94087	1.10486	0.367359	-0.110251	0.81615	0.9372	0.332492	-0.0997869	0.738688
Lachnobacterium/Eubacterium	-5.44011	0.809082	0.282826	-0.0619176	0.633178	0.9396	0.349565	-0.0765283	0.782589
Massilicoli/Eubacterium	-6.93294	1.30293	0.440113	-0.0964606	0.996173	0.9468	0.337788	-0.0740339	0.764567
Oxalobacter/Eubacterium	-0.27751	0.546059	0.203498	-0.0158443	0.46104	0.958	0.372667	-0.0290158	0.844305
Faecalitalea/Eubacterium	-6.67717	0.837271	0.362499	-0.0175135	0.711174	0.9692	0.432953	-0.0209174	0.849395
Sutterella/Eubacterium	-4.29665	0.413083	0.176661	0.0184492	0.365838	0.9728	0.427665	0.0446623	0.885629
Gemmiger/Eubacterium	-2.4598	0.349421	0.145033	-0.0019162	0.29198	0.974	0.415065	-0.00548392	0.83561
Bartonella/Eubacterium	-5.8227	1.11387	0.501819	0.034314	0.982489	0.9796	0.450516	0.030806	0.882046
Erysipelatoclostridium/Eubacterium	-6.59975	0.847623	0.385222	0.0309501	0.731313	0.9816	0.454474	0.036514	0.86278
Methanosphaera/Eubacterium	-3.73009	0.563945	0.258335	0.0254517	0.502101	0.9832	0.458086	0.0451315	0.890336
Desulfovibrio/Eubacterium	-2.85489	0.78433	0.354623	0.03108	0.6908	0.9852	0.452135	0.0396262	0.880752
Porphyromonas/Eubacterium	-3.05406	1.25402	0.620962	0.090609	1.14675	0.9872	0.495179	0.0722551	0.914463
Lysinibacillus/Eubacterium	-6.54059	0.801754	0.401934	0.0745353	0.751517	0.9888	0.501319	0.0929653	0.937341
Legionella/Eubacterium	-6.25013	1.32587	0.750406	0.146818	1.27201	0.996	0.565971	0.110733	0.959374
Limosilactobacillus/Eubacterium	-4.84187	0.411797	0.234208	0.0650158	0.410382	0.9964	0.568744	0.157883	0.996563
Hungateiclostridium/Eubacterium	-3.89927	0.238396	0.160601	0.0683809	0.269176	0.9996	0.673675	0.286837	1.12911
1H- L, median of the marginal posterior distribution of the differences between enterotypes
2HPD95%, highest posterior density interval at 95% probability of the marginal posterior distribution of the differences between enterotypes
3P0, probability of the differences between lines being positive if the median is greater than 0, or negative if the median is less than 0.
